# Supplementary material for: Single-cell ATAC sequencing identifies sleepy macrophages during reciprocity of cytokines in L. major infection
Source: Microbiol Spectr. 2024 Feb 1;12(3):e03478-23. doi: 10.1128/spectrum.03478-23 (PMC10913457; doi:10.1128/spectrum.03478-23)
Supplement: Supplemental tables — Tables S1 to S8. [file spectrum.03478-23-s0002.xlsx]

## Sheet: TableS1 Features enriched at 6h
Table S1. Feature expressions of all clusters in 6hr sample
FeatureID	Genes enriched in sleepy cells (Cluster 3 and 6) with pvalue- 0.001 and are downregulated in other clusters	FeatureName	Cluster 1 Average	Cluster 1 Log2 Fold Change	Cluster 1 P-Value	Cluster 2 Average	Cluster 2 Log2 Fold Change	Cluster 2 P-Value	Cluster 3 Average	Cluster 3 Log2 Fold Change	Cluster 3 P-Value	Cluster 4 Average	Cluster 4 Log2 Fold Change	Cluster 4 P-Value	Cluster 5 Average	Cluster 5 Log2 Fold Change	Cluster 5 P-Value	Cluster 6 Average	Cluster 6 Log2 Fold Change	Cluster 6 P-Value
chr1:6362827-6363724	pseudogene	chr1:6362827-6363724	1.01458	-3.97835	6.83e-221	0.685386	-4.49146	5.44e-235	858.518	7.89961	0	0.963797	-3.89786	1.53e-164	3.8385	-1.6252	5.3e-16	518.867	5.70542	1.37e-92
chr1:29825836-29826733	pseudogene	chr1:29825836-29826733	0.407727	-3.72432	8.75e-168	0.297994	-4.12309	6.73e-172	280.361	7.72109	0	0.431614	-3.48512	8.41e-118	1.3634	-1.55508	6.34e-13	182.777	5.77156	1.4e-95
chr1:33284288-33285183	pseudogene	chr1:33284288-33285183	0.180158	-3.86554	1.27e-136	0.106927	-4.56086	9.07e-146	138.165	7.76491	0	0.14457	-4.02757	9.49e-108	0.802309	-1.2696	3.29e-07	91.1389	5.81209	3.85e-81
chr1:66297118-66298015	Map2	chr1:66297118-66298015	0.105883	-4.04613	1.7e-121	0.075375	-4.47088	4.04e-120	98.4348	8.07571	0	0.0817132	-4.25612	1.75e-95	0.27268	-2.25759	2.29e-16	55.6821	5.65349	1.77e-68
chr1:78640734-78641630	ACSL3	chr1:78640734-78641630	0.529413	-4.12964	2.39e-213	0.408427	-4.44542	1.65e-211	495.732	7.89076	0	0.571993	-3.85806	1.3e-149	1.9612	-1.80869	4.24e-18	311.121	5.77045	6.86e-96
chr1:101873111-101874007	pseudogene	chr1:101873111-101874007	0.391924	-3.88287	5.11e-179	0.317276	-4.12955	1.12e-174	305.622	7.8075	0	0.410661	-3.65756	8.21e-127	1.35291	-1.66638	9.46e-15	192.016	5.73992	2.86e-93
chr1:159056854-159057750	COP1	chr1:159056854-159057750	0.0948202	-4.01764	8.79e-112	0.113939	-3.68167	6.05e-92	83.0173	7.86847	0	0.106856	-3.68105	1.23e-76	0.36707	-1.63358	3.79e-09	47.9415	5.61509	1.57e-63
chr1:161053674-161054570	Gm6185	chr1:161053674-161054570	0.175417	-3.87887	2.6e-137	0.164773	-3.90516	6.78e-125	139.588	7.89133	0	0.226283	-3.34589	1.55e-87	0.534873	-1.84595	5.06e-14	78.4044	5.57324	8.24e-70
chr1:169030427-169031324	pseudogene	chr1:169030427-169031324	0.674804	-3.46463	2.09e-163	0.541648	-3.72927	5.56e-164	371.918	7.52652	0	0.724943	-3.20619	5.84e-113	2.11852	-1.39012	3.97e-11	261.431	5.82307	3.14e-99
chr10:13431788-13432684	Adat2	chr10:13431788-13432684	0.349254	-3.83451	3.24e-168	0.250666	-4.25804	4.71e-172	267.672	7.87453	0	0.322663	-3.79455	1.77e-126	1.13267	-1.7108	8.69e-15	161.054	5.68844	9.32e-89
chr10:80235378-80236270	Mbd3	chr10:80235378-80236270	0.237051	-4.11372	2.87e-172	0.178796	-4.46018	1.36e-169	225.926	8.01098	0	0.310091	-3.56004	1.81e-110	0.901942	-1.75368	9.46e-15	122.6	5.55534	1.68e-80
chr10:104014632-104015540	Gm21312	chr10:104014632-104015540	1.91537	-3.48999	1.07e-205	1.47945	-3.81228	1.2e-196	1088.83	7.58906	0	1.93178	-3.32601	9.9e-149	5.51129	-1.54624	4.86e-16	750.085	5.81421	4.66e-100
chr10:114570360-114571256	Trhde	chr10:114570360-114571256	0.0916595	-4.09902	3.39e-116	0.0736221	-4.34814	1.69e-110	89.0657	8.10896	0	0.131998	-3.40462	1.01e-71	0.351338	-1.73003	2.59e-10	42.6979	5.375	7e-55
chr10:127326588-127327484	R3hdm2	chr10:127326588-127327484	0.722214	-3.85632	9.87e-200	0.503084	-4.32536	7.47e-210	560.011	7.87117	0	0.7438	-3.6574	8.47e-143	2.33876	-1.73487	4.2e-17	337.089	5.68737	6.36e-91
chr11:89508220-89509116	Ankfn1	chr11:89508220-89509116	0.221247	-3.94527	6.74e-154	0.185808	-4.13597	1.77e-146	185.603	7.93889	0	0.234664	-3.70047	2.01e-108	0.870479	-1.53472	4.64e-11	102.125	5.55406	2.84e-71
chr11:107208171-107209066	Pitpnc1	chr11:107208171-107209066	0.407727	-3.81043	2e-172	0.347075	-3.98385	3.19e-165	308.35	7.8905	0	0.44209	-3.53517	7.03e-120	1.27426	-1.74177	1.24e-15	174.287	5.58292	1.02e-82
chr12:52522566-52523462	Gm35135	chr12:52522566-52523462	0.112204	-3.60771	8.91e-95	0.0736221	-4.15641	1.62e-98	74.4784	7.86884	0	0.0628563	-4.28336	5.69e-84	0.440484	-1.19978	4.81e-05	42.1985	5.58186	1.07e-60
chr12:62807722-62808618	pseudogene	chr12:62807722-62808618	0.0790168	-4.0116	2.17e-102	0.0245407	-5.58979	1.11e-118	69.6159	7.90215	0	0.0628563	-4.17384	4.05e-79	0.220242	-2.10707	1.09e-12	47.4421	5.92919	1.82e-75
chr12:64437764-64438660	pseudogene	chr12:64437764-64438660	0.143811	-3.84861	7.66e-125	0.0946569	-4.39221	2.63e-128	110.294	7.80645	0	0.169712	-3.44661	3.39e-83	0.587311	-1.38278	7.15e-08	66.9184	5.67814	2.95e-72
chr12:80532748-80533641	Exd2	chr12:80532748-80533641	0.113784	-3.99562	2.78e-121	0.101669	-4.09281	6.31e-112	100.095	7.97411	0	0.150855	-3.42215	4.58e-77	0.304143	-2.15375	1.82e-15	55.6821	5.58761	2.28e-65
chr13:7488685-7489581	pseudogene	chr13:7488685-7489581	0.65742	-4.04691	2.39e-213	0.473285	-4.46525	8.97e-219	584.086	7.9083	0	0.733324	-3.72893	7.33e-147	2.98375	-1.42214	4.65e-12	338.337	5.63279	2.08e-87
chr13:8991903-8992810	Gm9745	chr13:8991903-8992810	0.682706	-3.92295	5.78e-202	0.595988	-4.05898	8.45e-192	555.386	7.88596	0	0.641135	-3.85942	3.44e-151	2.63766	-1.53833	8.96e-14	322.856	5.63068	1.45e-86
chr13:62921003-62921966	Gm5141	chr13:62921003-62921966	0.183319	-3.75261	7.12e-129	0.136727	-4.11786	1.19e-128	129.033	7.72104	0	0.186474	-3.56998	4.83e-92	0.839016	-1.11402	1.58e-05	80.1523	5.68532	1.16e-73
chr13:73634820-73635716	Lpcat1	chr13:73634820-73635716	0.491485	-3.60587	6.35e-165	0.366357	-3.97766	2.54e-169	311.374	7.71115	0	0.452566	-3.57423	9.52e-125	1.47352	-1.5997	7.31e-14	202.253	5.76064	5.33e-95
chr13:105353004-105353941	Rnf180	chr13:105353004-105353941	0.265497	-4.10761	7.26e-178	0.203337	-4.43232	1.09e-174	253.084	8.03594	0	0.232568	-4.14175	5.87e-136	0.922918	-1.88118	6.05e-17	142.326	5.62729	6.24e-85
chr14:9497678-9498604		chr14:9497678-9498604	3.07534	-3.46845	3.45e-204	2.47861	-3.72798	2.69e-209	1699.72	7.53436	0	3.37748	-3.17765	8.28e-139	9.5543	-1.40982	1.31e-13	1183.56	5.80895	5.69e-100
chr14:56056891-56057788		chr14:56056891-56057788	0.290782	-3.84052	9.61e-162	0.227878	-4.13448	2.56e-159	222.368	7.84175	0	0.316377	-3.55949	2.73e-112	0.938649	-1.7237	1.38e-14	134.336	5.68315	4.72e-89
chr14:107949126-107950023		chr14:107949126-107950023	0.14223	-3.93311	7.51e-130	0.0911511	-4.51396	6.8e-134	116.936	7.86462	0	0.159236	-3.60792	5.32e-89	0.492922	-1.71125	1.39e-11	72.162	5.73144	3.96e-75
chr16:47424873-47425770		chr16:47424873-47425770	0.363477	-3.80879	1.58e-169	0.28923	-4.08129	9.31e-167	270.281	7.81559	0	0.343615	-3.73542	3.63e-126	1.28999	-1.55088	1.17e-12	165.298	5.69468	2.31e-90
chr17:28881538-28882432	Slc26a8	chr17:28881538-28882432	1.24531	-4.02556	4.63e-230	0.83263	-4.55348	3.72e-246	1073.41	7.8393	0	1.34932	-3.7509	1.99e-160	4.17411	-1.85284	5.96e-20	701.145	5.82287	3.24e-100
chr18:33523627-33524550		chr18:33523627-33524550	1.05092	-3.9255	6.14e-217	0.769526	-4.32093	5.91e-224	848.793	7.84811	0	1.24875	-3.51475	2.41e-143	3.50289	-1.76109	3.09e-18	520.615	5.71208	5.54e-93
chr19:11034855-11035752		chr19:11034855-11035752	5.32416	-3.66233	4.47e-222	4.4033	-3.88146	1.86e-222	3422.45	7.6251	0	5.67802	-3.41392	4.63e-155	16.8537	-1.57517	1.36e-16	2367.86	5.83802	7.23e-102
chr19:33885682-33886579		chr19:33885682-33886579	0.453557	-3.69561	2.78e-169	0.327793	-4.11154	6.42e-175	303.013	7.68121	0	0.410661	-3.68754	6.77e-129	1.69901	-1.35633	3.13e-10	203.002	5.80422	1.38e-97
chr2:25707998-25708894		chr2:25707998-25708894	0.406147	-3.2642	5.97e-129	0.269948	-3.81039	2.92e-142	202.444	7.65126	0	0.389709	-3.17563	3.07e-95	1.02779	-1.51334	2.12e-11	124.099	5.63163	2.07e-85
chr2:81907708-81908604	Zfp804a	chr2:81907708-81908604	2.7324	-3.56922	1.59e-213	1.98429	-3.98206	3.77e-231	1624.41	7.55811	0	2.86625	-3.34606	2.25e-150	8.48455	-1.51107	1.82e-15	1180.06	5.89783	5.77e-106
chr2:123809239-123810135		chr2:123809239-123810135	0.0948202	-4.00071	7.09e-112	0.0490814	-4.87832	1.58e-119	83.2545	7.93568	0	0.0900941	-3.91109	7.74e-82	0.325119	-1.79497	8.8e-11	51.1876	5.75294	1.7e-70
chr2:128585542-128586439	Mertk	chr2:128585542-128586439	0.570502	-3.9727	7.63e-203	0.415439	-4.37477	3.37e-207	474.385	7.83077	0	0.645325	-3.63435	2.19e-138	1.98218	-1.74661	4.44e-17	301.382	5.76912	3.28e-96
chr2:146232147-146233044	Ralgapa2	chr2:146232147-146233044	0.0805972	-3.9262	4.08e-97	0.0420697	-4.78862	1.13e-103	71.1577	8.20628	0	0.0984749	-3.47186	5.94e-64	0.393289	-1.19887	8.78e-05	28.715	5.1146	2.77e-42
chr2:169038614-169039545		chr2:169038614-169039545	0.297103	-3.91081	4.29e-168	0.245407	-4.12701	7.42e-162	237.785	7.83494	0	0.354091	-3.49503	1.36e-111	1.22182	-1.43348	1.18e-10	139.58	5.62901	1.17e-85
chr3:65540466-65541362		chr3:65540466-65541362	0.0916595	-3.79786	1.25e-96	0.0736221	-4.04962	1.68e-92	69.4973	7.88305	0	0.079618	-3.83916	4.54e-73	0.335607	-1.49513	3.24e-07	39.9513	5.61321	5.71e-61
chr3:134386812-134387709		chr3:134386812-134387709	0.0790168	-3.89825	9.07e-96	0.0420697	-4.73268	5.98e-102	65.7023	7.99042	0	0.0879989	-3.57853	1.07e-65	0.27268	-1.68314	1.35e-08	36.2058	5.57833	4.73e-59
chr4:51287393-51288386		chr4:51287393-51288386	0.614751	-3.95512	9.1e-201	0.508343	-4.17071	5.47e-195	515.3	7.92422	0	0.737514	-3.52988	1.94e-132	2.17095	-1.70477	2.95e-16	289.647	5.58533	1.29e-83
chr4:112226943-112227839		chr4:112226943-112227839	0.154873	-4.29206	5.16e-164	0.0771279	-5.2309	7.79e-176	167.576	8.0267	0	0.188569	-3.84314	4.9e-110	0.681701	-1.71829	2.99e-13	97.1315	5.67859	1.04e-77
chr4:130149301-130150178	Serinc2	chr4:130149301-130150178	0.0821775	-4.05875	2.73e-107	0.0683633	-4.25669	8.35e-101	77.0875	8.05751	0	0.10057	-3.60176	3.35e-71	0.314631	-1.69165	2.68e-09	39.2022	5.46046	3.44e-56
chr5:138867099-138868022	Gm31891	chr5:138867099-138868022	0.105883	-3.83507	1.14e-105	0.101669	-3.82792	4.54e-95	81.5942	7.85272	0	0.102665	-3.71856	8.96e-77	0.545361	-1.02273	0.000509893	43.447	5.46646	3.72e-57
chr5:139452730-139453624		chr5:139452730-139453624	0.169096	-3.70565	2.25e-123	0.129715	-4.0299	6.27e-122	116.699	7.76919	0	0.178093	-3.47205	1.33e-86	0.540117	-1.60443	1.39e-10	72.4117	5.70333	9.34e-75
chr7:6643747-6644644		chr7:6643747-6644644	0.110624	-4.01064	6.24e-121	0.0981627	-4.11766	7.27e-112	98.9092	8.00253	0	0.117332	-3.76285	5.24e-85	0.388045	-1.77132	2.5e-11	53.4348	5.54619	1.65e-63
chr7:24568626-24569523	Lypd4, Dmrtc2	chr7:24568626-24569523	0.278139	-3.56501	1.67e-136	0.213855	-3.88996	5.16e-137	175.285	7.79746	0	0.263997	-3.48762	3.74e-101	0.91243	-1.42438	1.02e-09	99.8782	5.56202	2.56e-72
chr7:24620150-24621046	Arhgef1	chr7:24620150-24621046	0.535734	-3.81239	7e-185	0.35584	-4.35114	4.52e-197	398.957	7.81735	0	0.548945	-3.62101	2.27e-132	2.36498	-1.22683	1.01e-08	235.213	5.62945	1.03e-86
chr7:62574832-62575729		chr7:62574832-62575729	0.161194	-3.71163	2.27e-121	0.124456	-4.02607	1.48e-119	106.618	7.5707	0	0.205331	-3.19745	4.55e-77	0.618774	-1.337	1.64e-07	75.6577	5.86215	2.71e-82
chr7:83466792-83467689	Gm39043, Gm44993	chr7:83466792-83467689	0.161194	-3.59038	7.27e-111	0.0911511	-4.35916	2.17e-122	106.499	7.91992	0	0.150855	-3.53098	3.43e-82	0.461459	-1.65157	2.26e-10	58.179	5.53556	1.28e-63
chr7:84255777-84256787	Fah	chr7:84255777-84256787	0.287621	-3.10865	2.52e-104	0.297994	-2.99333	5.62e-90	123.696	7.46301	0	0.341519	-2.70201	6.31e-66	0.676457	-1.46834	1.98e-09	74.9086	5.528	7.07e-68
chr7:123321322-123322201		chr7:123321322-123322201	0.257595	-4.08465	6.03e-175	0.226125	-4.20999	8.5e-164	240.987	8.01852	0	0.305901	-3.67348	1.68e-117	0.823285	-1.98226	3.09e-18	131.59	5.56891	6.18e-82
chr7:128264373-128265269	Inpp5f	chr7:128264373-128265269	0.309746	-4.28135	4.11e-198	0.269948	-4.41653	1.44e-185	326.258	7.9539	0	0.431614	-3.63456	7.04e-124	1.59937	-1.46758	1.7e-11	184.026	5.60278	1.32e-82
chr8:35478641-35479557	Gm34419	chr8:35478641-35479557	0.161194	-3.52296	2.93e-108	0.106927	-4.06144	6.44e-114	98.1976	7.75387	0	0.14876	-3.48488	9.82e-81	0.508654	-1.44009	3.69e-08	59.4275	5.65274	5.96e-70
chr8:85561706-85562602	Rad23a, Gadd45gip1	chr8:85561706-85562602	0.975068	-3.31117	6.11e-161	1.03597	-3.15758	5.98e-137	464.541	7.35997	0	1.12932	-2.94152	1.05e-104	2.76875	-1.38825	1.6e-11	342.582	5.83109	1.39e-100
chr8:93822294-93823190		chr8:93822294-93823190	0.312907	-3.86265	1.14e-166	0.2717	-4.00592	1.36e-157	241.225	7.81261	0	0.312186	-3.70918	8.19e-121	1.20609	-1.48179	2.24e-11	146.322	5.67886	8.49e-89
chr8:128234788-128235783	Pard3	chr8:128234788-128235783	0.192801	-3.78054	1.38e-133	0.112186	-4.50664	1.1e-144	138.283	7.7233	0	0.295425	-2.99169	5.81e-76	0.807553	-1.27546	2.73e-07	84.8965	5.6651	1.22e-73
chr9:54271008-54272040		chr9:54271008-54272040	3.09272	-3.75202	4.63e-230	2.78361	-3.84471	3.51e-219	2134.14	7.67053	0	3.44662	-3.4375	1.66e-156	9.71686	-1.67589	3.09e-18	1441.99	5.81454	3.24e-100
chrX:14713881-14714778	Ppp1r2-ps9	chrX:14713881-14714778	2.91256	-3.6202	9.41e-218	2.3524	-3.87481	1.96e-221	1804.68	7.58846	0	3.33139	-3.26768	1.07e-144	8.58943	-1.63903	9.58e-18	1277.19	5.86336	2.43e-103
chrX:42253293-42254189	Tenm1	chrX:42253293-42254189	0.314487	-4.05047	1.3e-182	0.245407	-4.34893	5.51e-179	274.906	7.81057	0	0.339424	-3.78018	6.1e-128	1.1956	-1.69106	9.46e-15	180.28	5.81922	1.38e-97
chrX:46304667-46305563		chrX:46304667-46305563	0.325549	-3.92788	2.36e-170	0.231384	-4.36432	6.38e-174	267.672	7.90914	0	0.310091	-3.84199	2.81e-126	1.2795	-1.51826	9.25e-12	155.56	5.63951	3.11e-84
chrX:66035693-66036589		chrX:66035693-66036589	0.154873	-3.47957	1.69e-103	0.0771279	-4.43335	1.58e-119	90.3703	7.69055	0	0.163426	-3.24472	5.54e-72	0.534873	-1.26209	2.72e-06	56.6809	5.69075	1.2e-70
chrX:119407813-119408710	Pcdh11x	chrX:119407813-119408710	0.0916595	-4.65922	4.56e-156	0.0946569	-4.54378	3.24e-137	126.779	7.97632	0	0.178093	-3.52897	2.58e-88	0.587311	-1.53753	8.89e-10	72.9111	5.6469	4.27e-71
chrX:122782055-122783083		chrX:122782055-122783083	0.262336	-4.16324	2.49e-182	0.262936	-4.09374	6.62e-162	257.235	7.9895	0	0.284949	-3.88268	1.01e-127	0.818041	-2.09702	5.96e-20	148.319	5.65519	8.21e-87
chrX:137359481-137360410	Il1rapl2	chrX:137359481-137360410	0.0474101	-4.48097	7.69e-102	0.0508343	-4.31066	2.67e-88	64.6349	8.48273	0	0.069142	-3.7711	1.03e-64	0.167803	-2.23097	1.74e-12	24.4702	5.08731	2.84e-40
chrY:1430547-1431443	Usp9y	chrY:1430547-1431443	0.0600528	-4.86992	2.6e-142	0.0631046	-4.72848	8.31e-125	99.9766	8.14565	0	0.125713	-3.6371	7.72e-81	0.429996	-1.59439	2.62e-09	51.1876	5.50093	7e-61
chr6:93090545-93091446	pseudo	chr6:93090545-93091446	0.0821775	-4.0298	6.64e-105	0.0788808	-4.02134	4.9e-94	72.2251	7.83735	2.667e-320	0.079618	-3.9105	4.37e-76	0.2989	-1.73784	1.49e-09	45.944	5.77697	1.69e-68
chr1:49215946-49216843		chr1:49215946-49216843	0.0790168	-4.14101	2.73e-111	0.0666104	-4.31899	7.93e-104	72.818	7.71187	1.877427854e-315	0.10057	-3.62687	6.67e-73	0.356582	-1.53266	5.69e-08	51.4373	5.91717	2.42e-77
chrX:43185735-43186631		chrX:43185735-43186631	0.0758562	-3.88281	1.08e-91	0.0525872	-4.34257	3.01e-91	61.5514	7.91853	3.6269626182316e-310	0.0439994	-4.49139	1.3e-77	0.283168	-1.55243	3.51e-07	37.2046	5.71683	1.37e-62
chr14:75085603-75086496	Lrch1	chr14:75085603-75086496	0.0695348	-3.94853	1.11e-91	0.0403168	-4.65846	6.85e-95	58.9423	7.90809	2.25e-307	0.0963797	-3.31024	6.07e-57	0.230729	-1.79081	5.23e-09	34.7077	5.66619	2.14e-60
chr6:53491757-53492625	Creb5	chr6:53491757-53492625	0.0711152	-3.85297	7.56e-87	0.0701162	-3.80576	4.46e-77	57.2819	7.97332	3.24e-307	0.0921893	-3.3123	2.32e-55	0.214998	-1.83085	5.02e-09	29.2144	5.4375	1.1e-50
chrX:141480328-141481253	Tmem164	chrX:141480328-141481253	0.0884989	-3.60332	2.01e-83	0.0876453	-3.55138	6.93e-74	58.8237	7.87248	1.94e-303	0.0859037	-3.486	2.31e-60	0.293656	-1.44561	2.53e-06	30.2132	5.41281	7.9e-51
chr4:92011093-92011990		chr4:92011093-92011990	0.0568921	-4.08769	6.99e-89	0.0701162	-3.71633	1.5e-72	53.3683	7.92208	1.4e-295	0.0586659	-3.87486	7.27e-63	0.251705	-1.51085	2.3e-06	29.7138	5.57257	1.3e-54
chr1:65030595-65031493		chr1:65030595-65031493	0.0742758	-3.82491	1.01e-88	0.0788808	-3.66978	2.22e-76	55.3844	7.71003	4.24e-289	0.0900941	-3.38122	2.57e-58	0.283168	-1.46334	2.05e-06	34.9574	5.712	5.61e-63
chr5:84750861-84751761		chr5:84750861-84751761	0.113784	-3.44593	8.11e-87	0.101669	-3.54713	7.41e-81	62.7374	7.53499	1.13e-285	0.121522	-3.19232	6.62e-60	0.304143	-1.60807	3.33e-08	44.1961	5.83384	2.08e-71
chr9:123853267-123854191		chr9:123853267-123854191	0.110624	-3.44825	2.17e-84	0.134974	-3.08739	1.12e-66	62.263	7.61061	6.11e-285	0.159236	-2.75213	3.18e-48	0.398533	-1.16788	0.000140727	33.2095	5.37395	8.43e-51
chr19:11304786-11305682	Ms4a7	chr19:11304786-11305682	0.0742758	-3.30135	4.35e-60	0.0315523	-4.46338	4.35e-72	42.8132	8.14412	2.84e-283	0.0523803	-3.64564	7.81e-50	0.199266	-1.45688	4.25e-05	17.4787	5.11853	4.54e-36
chr4:102971645-102972539		chr4:102971645-102972539	0.0331871	-4.45413	2.62e-80	0.0385639	-4.16984	4.76e-68	42.4574	8.14286	5.74e-283	0.0544755	-3.57769	9.01e-49	0.152072	-1.83691	2.12e-07	20.9744	5.44222	2.96e-45
chr2:51820684-51821609	Rbm43	chr2:51820684-51821609	0.0379281	-4.46703	4.85e-87	0.0473285	-4.08095	4.67e-72	46.9641	7.96089	8.38e-278	0.039809	-4.22202	2.41e-61	0.262193	-1.24633	0.000309351	26.7174	5.62572	8.1e-53
chr7:72407093-72407988		chr7:72407093-72407988	0.0505708	-3.87067	2.07e-72	0.0473285	-3.89652	2.73e-65	41.6273	7.98035	1.1e-275	0.0439994	-3.89855	4.38e-54	0.241217	-1.18163	0.000884995	20.7247	5.40047	3.59e-45
chr16:44102252-44103223	Sidt1	chr16:44102252-44103223	0.120106	-3.12705	2.75e-70	0.092904	-3.44481	6.08e-71	54.5542	7.60478	1.77e-273	0.111046	-3.09	3.62e-52	0.309387	-1.34739	1.7e-05	31.961	5.53523	5.94e-55
chr13:56354371-56355212		chr13:56354371-56355212	0.0758562	-3.60692	1.99e-75	0.0718692	-3.61911	5.51e-68	49.6918	7.78279	1.77e-271	0.0900941	-3.19477	2.63e-49	0.199266	-1.79057	4.59e-08	28.715	5.58503	3.99e-53
chr13:81506019-81506951	Adgrv1	chr13:81506019-81506951	0.0537315	-4.1032	6.77e-88	0.0701162	-3.64905	2.09e-70	48.15	7.66374	8.36e-271	0.0900941	-3.18873	1.56e-50	0.209754	-1.70999	9.11e-08	32.9598	5.84	1.03e-65
chr14:115370729-115371639	Gpc5	chr14:115370729-115371639	0.0726955	-3.88683	8.98e-89	0.0876453	-3.54617	1.99e-72	55.3844	7.62365	2e-270	0.0754276	-3.66887	1.38e-62	0.293656	-1.44038	4.33e-06	38.7028	5.85962	9.7e-67
chr12:68679803-68680698		chr12:68679803-68680698	0.0268657	-5.2077	2.61e-109	0.0105174	-6.36352	1.97e-108	52.0637	7.63326	2.71e-267	0.0544755	-4.03945	2.05e-66	0.220242	-1.7662	2.59e-08	46.6931	6.3409	3.64e-89
chr6:87149621-87150516	Antxr1, Gm44416	chr6:87149621-87150516	0.0647938	-3.68281	2.35e-73	0.0525872	-3.91695	5.45e-70	44.8293	7.78602	2.3e-266	0.0586659	-3.66101	2.17e-54	0.173047	-1.84064	4.77e-08	28.4653	5.75516	9.99e-59
chr8:14183477-14184416	Dlgap2	chr8:14183477-14184416	0.0647938	-3.47244	3.33e-62	0.0262936	-4.68588	3.98e-73	40.9157	8.01584	1.08e-265	0.0586659	-3.45334	4.55e-46	0.167803	-1.67654	2.72e-06	20.475	5.42189	1.44e-43
chr14:55635203-55636099		chr14:55635203-55636099	1.27059	-1.75064	7.53e-50	1.19198	-1.80604	2.19e-48	174.692	6.57122	5.35e-265	1.3116	-1.58445	5.46e-33	1.60986	-1.10591	1.53e-06	105.371	5.04571	1.9e-52
chr1:117387918-117388815		chr1:117387918-117388815	0.0379281	-4.22864	8.62e-76	0.0420697	-4.00998	9.26e-65	39.6111	7.91871	2.61e-261	0.0335234	-4.22386	6.34e-56	0.115365	-2.1943	1.49e-09	25.4689	5.83114	2.33e-58
chr8:53700324-53701221		chr8:53700324-53701221	0.0805972	-3.09927	4.29e-53	0.0280465	-4.5493	1.13e-69	39.6111	8.01613	5.09e-259	0.0628563	-3.30573	8.28e-43	0.146828	-1.82086	6.32e-07	18.2278	5.27867	1.79e-38
chrX:144208006-144208896		chrX:144208006-144208896	0.0300264	-4.33459	1.3e-68	0.0420697	-3.78501	2.71e-54	35.816	8.17716	7.41e-257	0.0628563	-3.109	1.23e-36	0.0943893	-2.25266	9.13e-09	15.9805	5.28028	1.3e-36
chr4:18184603-18185499		chr4:18184603-18185499	0.0537315	-3.4537	2.13e-54	0.0385639	-3.86322	1.11e-54	34.5115	8.14353	3.69e-254	0.0439994	-3.5744	6.39e-42	0.0996332	-2.13136	5.61e-08	14.9817	5.22359	2.8e-35
chr2:171655601-171656496		chr2:171655601-171656496	0.0474101	-3.98021	9.23e-73	0.056093	-3.6684	2.71e-60	40.4413	7.79362	2.08e-248	0.0523803	-3.66787	7.16e-50	0.188779	-1.55834	1.21e-05	24.9695	5.70841	3.85e-53
chr9:113190207-113191103		chr9:113190207-113191103	0.0553118	-3.52199	2.5e-58	0.0350581	-4.10694	1.53e-60	35.816	7.95852	1.13e-246	0.0460946	-3.61745	1.76e-44	0.220242	-1.09565	0.00446635	16.9793	5.31018	2.16e-38
chr8:93648488-93649381		chr8:93648488-93649381	0.0474101	-3.84875	8.81e-65	0.0490814	-3.72955	3.43e-56	38.5438	7.98209	3.49e-244	0.0775228	-2.97018	2.67e-36	0.0681701	-2.86515	1.35e-12	20.2253	5.49277	2e-42
chr15:66525197-66526089		chr15:66525197-66526089	0.0252854	-4.93162	3.56e-90	0.0315523	-4.54971	6.68e-76	39.4925	7.51055	4.93e-232	0.0209521	-4.99453	6.68e-67	0.157316	-1.88752	5.04e-08	38.7028	6.45944	4.1e-88
chr12:56690687-56691577		chr12:56690687-56691577	0.0616331	-3.26106	3.5e-51	0.0595988	-3.24445	8.27e-46	32.6139	7.83495	7.75e-230	0.0502851	-3.39368	8.27e-40	0.13634	-1.69469	1.29e-05	16.2302	5.34881	1.97e-38
chr2:24648456-24649349	Cacna1b	chr2:24648456-24649349	0.0442494	-3.52073	7.21e-50	0.0262936	-4.18803	1.64e-52	29.4118	8.06012	8.44e-228	0.0377138	-3.57888	1.43e-37	0.157316	-1.26245	0.00250696	12.9842	5.22657	9.81e-33
chr10:113534845-113535738		chr10:113534845-113535738	0.0284461	-4.27341	5.14e-64	0.0315523	-4.05476	1.31e-54	30.7164	7.87313	2.56e-226	0.0419042	-3.55161	8.12e-40	0.13634	-1.5929	6.55e-05	18.7272	5.71918	3.06e-48
chr11:86922885-86923783		chr11:86922885-86923783	0.0600528	-3.18179	1.02e-47	0.0420697	-3.63301	2.19e-49	29.7676	7.77328	1.47e-220	0.0607611	-3.00511	2.81e-33	0.125852	-1.69395	2.17e-05	15.7308	5.42922	4.97e-40
chr5:62816648-62817533	Arap2, Gm43753	chr5:62816648-62817533	0.0316067	-4.32388	1.86e-71	0.0315523	-4.25305	5.42e-63	32.7325	7.56677	1.93e-218	0.029333	-4.24612	7.07e-52	0.125852	-1.90773	3.47e-07	28.715	6.26683	4.7e-73
chr15:74519216-74520113		chr15:74519216-74520113	0.202283	-3.94954	4.38e-139	0.19282	-3.95422	6.57e-126	110.057	6.44206	3.89e-218	0.240949	-3.53404	1.53e-92	0.755115	-1.61733	7.71e-11	218.484	7.28506	1.14e-207
chr1:125689415-125690307	Gpr39	chr1:125689415-125690307	0.0331871	-3.9642	2.03e-57	0.0175291	-4.76853	2.12e-59	28.5817	7.82625	3.99e-217	0.0439994	-3.39073	1.52e-36	0.183535	-1.0662	0.010388	16.9793	5.65521	3.3e-45
chr12:7345867-7346801	Gm32773	chr12:7345867-7346801	0.0205444	-4.19349	1.19e-47	0.0140232	-4.62632	8.03e-46	23.8378	8.44162	1.72e-216	0.0167617	-4.27151	2.13e-35	0.0524385	-2.39215	1.18e-06	10.2375	5.29913	9.83e-30
chr13:45825538-45826422	Atxn1	chr13:45825538-45826422	0.0316067	-4.56555	2.09e-83	0.0333052	-4.41874	1.5e-72	36.5276	7.3575	2.2e-216	0.0481899	-3.79507	1.45e-52	0.110121	-2.33926	8.78e-11	38.9525	6.5508	3.36e-92
chrX:162800712-162801587	Car5b	chrX:162800712-162801587	0.0537315	-3.51824	4.08e-57	0.0210349	-4.76757	9.19e-67	32.021	7.59754	2.04e-215	0.0565707	-3.27927	1.89e-39	0.115365	-1.98773	2.43e-07	24.7199	6.03574	1e-61
chr18:73465221-73466111		chr18:73465221-73466111	0.0395084	-3.52723	4.43e-47	0.0280465	-3.9431	7.06e-47	25.854	7.94232	4.58e-214	0.0439994	-3.20439	1.92e-31	0.0734139	-2.18936	5.78e-07	13.7333	5.5036	5.46e-39
chr1:29259618-29260514		chr1:29259618-29260514	0.0252854	-4.00896	1.99e-49	0.00876453	-5.32158	7.21e-54	24.075	8.10121	7.26e-213	0.0335234	-3.4355	2.14e-31	0.104877	-1.53579	0.000622327	12.2351	5.48337	1.38e-36
chr6:50776934-50777831	C530044C16Rik, Gm44109	chr6:50776934-50777831	0.0632135	-2.93844	1.75e-39	0.0455756	-3.35431	2.23e-41	27.0399	7.83268	4.5e-207	0.0439994	-3.30616	1.31e-33	0.0891455	-2.02033	1.9e-06	13.2339	5.32161	2.88e-34
chrX:132924869-132925765		chrX:132924869-132925765	0.0474101	-3.17618	7.28e-40	0.0245407	-4.04554	1.29e-45	24.5494	7.96348	6.59e-205	0.0125713	-4.8102	1.43e-42	0.115365	-1.4696	0.000953069	12.7345	5.47072	2.83e-36
chr19:33412644-33413539		chr19:33412644-33413539	0.202283	-4.30731	1.66e-171	0.243654	-3.96748	1.51e-141	128.321	6.21903	9.45e-204	0.299615	-3.57089	7.85e-105	1.22706	-1.25397	1.58e-07	301.382	7.49396	9.91e-247
chrX:114826283-114827180		chrX:114826283-114827180	0.018964	-4.17051	8.65e-45	0.0245407	-3.73921	2.92e-36	20.8729	8.19257	1.09e-196	0.0209521	-3.84422	1.56e-30	0.0734139	-1.80015	0.000254955	9.48843	5.32415	1.24e-29
chr8:95429886-95430763	LOC118567561	chr8:95429886-95430763	0.143811	-2.62477	2.15e-50	0.206843	-2.00003	1.11e-30	39.3739	6.96823	3.34e-193	0.184379	-2.10295	8.62e-28	0.267436	-1.34027	6.32e-05	26.218	5.44868	6.28e-48
chr1:6085055-6085950		chr1:6085055-6085950	0.0426691	-3.18216	9.81e-38	0.0245407	-3.90049	1.68e-41	21.5845	7.82009	1.2e-190	0.0125713	-4.66724	3.39e-39	0.104877	-1.45926	0.00160136	12.7345	5.64361	5.01e-40
chr2:149585706-149586601	Gm14133, Gm14130	chr2:149585706-149586601	0.0537315	-2.93778	2.09e-35	0.0245407	-3.99447	8.84e-44	22.6519	7.75203	2.22e-187	0.0586659	-2.65171	2.97e-23	0.0734139	-2.05541	7.76e-06	11.9854	5.42621	1.56e-34
chr17:80810516-80811388		chr17:80810516-80811388	0.110624	-2.77725	8.12e-50	0.126209	-2.51554	1.66e-39	33.9185	7.00667	7.3e-187	0.0838085	-3.03988	5.66e-42	0.220242	-1.38403	8.78e-05	30.4628	6.0102	2.09e-66
chr1:99754303-99755198	Cntnap5b	chr1:99754303-99755198	0.00948202	-4.90367	9.78e-46	0.0262936	-3.46097	1.3e-30	18.501	8.20039	1.76e-183	0.0125713	-4.33021	1.72e-30	0.0629262	-1.83201	0.000498437	8.98904	5.44239	4.12e-30
chr10:71611371-71612265		chr10:71611371-71612265	0.0442494	-3.36486	1.08e-44	0.0122703	-5.05414	2.04e-56	23.482	7.51783	3.4e-183	0.0439994	-3.20679	2.36e-31	0.20451	-0.716319	0.130425	16.4799	5.82476	7.55e-48
chr10:80805204-80805976	Gng7	chr10:80805204-80805976	0.102722	-2.80005	3.35e-48	0.140232	-2.26215	1.44e-32	32.021	7.00931	6.73e-181	0.171807	-1.86895	2.28e-20	0.209754	-1.36799	0.000148124	21.7235	5.50499	3.97e-46
chr9:82936958-82937854		chr9:82936958-82937854	0.014223	-4.42993	1.74e-43	0.019282	-3.94152	3.04e-35	18.8568	8.11628	5.94e-180	0.0188569	-3.85647	3.2e-28	0.036707	-2.60084	1.74e-06	10.4872	5.64971	9.57e-35
chr10:64854671-64855565		chr10:64854671-64855565	0.0316067	-3.57425	8.99e-41	0.0175291	-4.3171	2.6e-43	20.5171	7.72189	3.34e-174	0.0335234	-3.31716	7.28e-28	0.0943893	-1.56669	0.00103343	13.4836	5.79718	9.16e-42
chrX:130072671-130073567	Gm7790	chrX:130072671-130073567	0.0158034	-4.23074	8.86e-41	0.0227878	-3.65362	4.89e-32	17.908	8.05401	8.78e-174	0.0335234	-3.00808	2.37e-21	0.13634	-0.720423	0.213203	6.74178	4.96979	3.58e-21
chr16:42516085-42516981		chr16:42516085-42516981	0.385602	-4.19293	1.36e-189	0.403168	-4.06142	1.92e-165	200.309	5.93703	6.44e-171	0.517517	-3.60142	1.14e-119	1.7462	-1.57371	1.7e-12	593.027	7.81194	1.45e-288
chr15:74414319-74415210	Adgrb1	chr15:74414319-74415210	0.0474101	-2.8077	4.63e-29	0.0315523	-3.33475	7.16e-32	18.1452	7.6852	1.52e-168	0.0251425	-3.54675	6.68e-28	0.0839016	-1.56262	0.00136562	9.98782	5.47064	4.1e-33
chr19:50563756-50564652	Sorcs1	chr19:50563756-50564652	0.014223	-4.65328	2.08e-49	0.0385639	-3.19514	2.95e-31	20.5171	7.7902	1.25e-167	0.0272377	-3.58285	6.47e-29	0.0629262	-2.10841	2.5e-05	13.4836	5.82554	7.56e-40
chrX:50954713-50955610		chrX:50954713-50955610	0.0110624	-5.00648	2.89e-55	0.0420697	-3.09535	3.08e-32	19.2126	7.44731	3.38e-165	0.0460946	-2.86664	2.65e-24	0.125852	-1.15629	0.0133099	14.732	5.95576	1.28e-48
chr7:30217867-30218696	Arhgap33os	chr7:30217867-30218696	0.0300264	-3.55519	8.02e-39	0.0333052	-3.33653	1.12e-32	18.8568	7.62575	1.32e-163	0.0356186	-3.13986	3.51e-25	0.125852	-1.06008	0.0323747	11.2363	5.58317	2.92e-35
chr10:82261591-82262479		chr10:82261591-82262479	0.0426691	-3.0574	6.97e-33	0.0280465	-3.59237	3.88e-35	18.8568	7.5922	2.25e-160	0.0314282	-3.32805	9.54e-27	0.141584	-0.899686	0.079292	10.9866	5.52952	1.09e-33
chr1:41965884-41966774	Gm29260	chr1:41965884-41966774	0.018964	-3.99323	1.44e-39	0.00350581	-5.92456	1.43e-45	16.6035	7.67224	8.53e-160	0.0209521	-3.66774	6.81e-27	0.0314631	-2.74941	5.58e-07	14.2326	6.27671	2.04e-53
chr13:7860424-7861317		chr13:7860424-7861317	0.0237051	-3.71448	2.81e-37	0.0315523	-3.23753	4.64e-29	16.9593	7.67318	5.43e-158	0.0314282	-3.14101	4.16e-23	0.0996332	-1.22099	0.017182	9.98782	5.58424	1.09e-33
chrX:164996170-164997065		chrX:164996170-164997065	0.00632135	-5.50192	1.1e-51	0.0262936	-3.56965	2.59e-33	17.1964	7.52756	3.34e-153	0.0209521	-3.77167	8.83e-29	0.167803	-0.52948	0.383807	12.9842	5.96681	3.52e-44
chr2:138881837-138882766		chr2:138881837-138882766	0.0331871	-3.38973	1.04e-35	0.0297994	-3.47307	6.65e-33	18.0266	7.50279	2.71e-149	0.0335234	-3.20383	7.21e-25	0.157316	-0.708741	0.203791	11.486	5.64753	4.68e-35
chr10:12447316-12448206	Utrn	chr10:12447316-12448206	0.018964	-3.72949	1.39e-31	0.0140232	-4.05803	1.37e-30	14.5873	7.88473	9.58e-149	0.0167617	-3.70322	5.94e-23	0.0891455	-1.08117	0.0596427	7.99026	5.54454	6.09e-29
chr5:84638877-84639772		chr5:84638877-84639772	0.018964	-3.76675	2.11e-32	0.0175291	-3.79726	2.61e-29	14.9431	7.88054	2.99e-148	0.029333	-2.97864	1.44e-18	0.0734139	-1.39439	0.0135919	7.74056	5.4461	6.35e-27
chr13:22488054-22488947		chr13:22488054-22488947	0.0126427	-4.53765	6.28e-43	0.0210349	-3.77457	5.79e-33	16.2477	7.58261	3.11e-148	0.0209521	-3.66774	2.31e-26	0.0314631	-2.74941	8.66e-07	14.2326	6.27671	6.07e-51
chr4:101474620-101475568	Dnajc6	chr4:101474620-101475568	0.0205444	-3.75473	2.69e-33	0.0333052	-2.99836	1.17e-23	15.8919	7.85845	3.94e-146	0.0251425	-3.29201	2.31e-21	0.0786578	-1.3967	0.0114893	7.74056	5.33172	1.58e-24
chr5:114582479-114583372	Mvk	chr5:114582479-114583372	0.0821775	-3.8978	3.63e-90	0.0595988	-4.29417	6.32e-89	42.2202	6.35628	4.68e-145	0.0649516	-4.07135	2.75e-70	0.34085	-1.41166	7.91e-06	91.5134	7.42589	5.62e-157
chr8:80087429-80088451	Smad1	chr8:80087429-80088451	0.0410888	-2.95614	5.18e-29	0.0350581	-3.12062	8.57e-28	16.1291	7.38422	2.68e-138	0.0251425	-3.48465	1.07e-25	0.0996332	-1.25535	0.0158607	11.7357	5.83064	1.82e-38
chr2:28921338-28922223	Cfap77	chr2:28921338-28922223	0.0347674	-3.14899	1.82e-30	0.036811	-2.99801	6.58e-26	15.5361	7.37294	2.42e-135	0.0607611	-2.16717	5.94e-14	0.0629262	-1.84942	0.000442999	10.2375	5.64824	1.49e-33
chrX:45311264-45312157		chrX:45311264-45312157	0.0126427	-3.9265	1.08e-27	0.0210349	-3.15604	3.69e-20	11.6224	7.93039	1.46e-134	0.0125713	-3.72614	3.53e-19	0.0524385	-1.46867	0.0200886	5.99269	5.46252	1.39e-24
chrX:72115776-72116671		chrX:72115776-72116671	0.0331871	-2.80633	2.23e-21	0.0175291	-3.63846	7.32e-26	13.0456	7.75074	7.77e-134	0.0125713	-3.95377	1.3e-22	0.0629262	-1.4493	0.0153501	7.24117	5.51782	9.72e-27
chr6:6966158-6967053	Sdhaf3	chr6:6966158-6967053	0.0158034	-4.67609	1.28e-54	0.0210349	-4.21128	6.28e-45	18.1452	6.92997	1.2e-130	0.0335234	-3.45909	7.04e-31	0.125852	-1.29749	0.00477287	25.2192	6.84985	2.26e-80
chr17:90938196-90939144	Nrxn1	chr17:90938196-90939144	0.0252854	-3.18767	7.8e-25	0.0140232	-3.92343	2.09e-27	12.6898	7.6715	4.11e-129	0.0167617	-3.56862	2.32e-20	0.104877	-0.706302	0.290238	7.24117	5.53394	8.65e-27
chr5:115822200-115823068	Bicdl1	chr5:115822200-115823068	0.00948202	-4.30484	3.48e-29	0.0105174	-4.08618	4.78e-25	11.741	7.96203	8.17e-129	0.0188569	-3.20103	3.31e-16	0.0314631	-2.14712	0.0012916	6.99147	5.72471	8.7e-28
chr18:10725259-10726151	Mib1	chr18:10725259-10726151	1.6072	-1.5559	1.03e-42	1.43037	-1.70234	6.98e-40	126.779	5.53668	1.85e-126	1.46455	-1.59761	1.64e-30	2.14474	-0.850127	0.00107112	238.209	6.29998	2.19e-115
chr10:98088350-98089238		chr10:98088350-98089238	0.018964	-3.5029	3.55e-26	0.00876453	-4.43367	7.26e-29	11.9782	7.68262	2.88e-125	0.0335234	-2.52265	3.61e-13	0.0839016	-0.9384	0.14963	6.74178	5.51608	1.3e-25
chr13:68740295-68741188	Fastkd3, Gm48556	chr13:68740295-68741188	0.0252854	-3.78965	6.47e-41	0.0140232	-4.51293	2.75e-42	15.6547	6.97967	1.12e-124	0.0209521	-3.86256	1.29e-30	0.0419508	-2.57387	5.78e-07	22.2229	6.93372	6.2e-79
chr4:14300259-14301189		chr4:14300259-14301189	0.018964	-3.79908	6.63e-33	0.00701162	-4.99056	2.27e-36	13.52	7.37702	2.23e-124	0.00838084	-4.63575	2.36e-28	0.0419508	-2.18778	0.00017456	14.4823	6.57674	3.03e-55
chr11:22303972-22304861		chr11:22303972-22304861	0.018964	-3.41697	1e-23	0.0105174	-4.12232	1.4e-25	11.6224	7.80062	2.65e-121	0.00419042	-5.01015	9.14e-24	0.0629262	-1.25926	0.0475192	7.49086	5.80353	6.1e-29
chr5:20610304-20611180	Magi2	chr5:20610304-20611180	0.0173837	-3.54799	6.4e-25	0.0245407	-2.99187	8.71e-19	11.6224	7.76992	2.25e-120	0.0272377	-2.74179	1.23e-13	0.0524385	-1.52095	0.016272	5.743	5.32995	5.97e-21
chr19:57406172-57407065	Gm50271	chr19:57406172-57407065	0.0679545	-4.1908	1.9e-99	0.113939	-3.36724	4.13e-71	36.0532	5.94843	7.73e-120	0.10057	-3.45755	3.46e-61	0.351338	-1.38329	7.78e-06	101.626	7.68221	1.02e-184
chr5:90211588-90212442		chr5:90211588-90212442	0.0537315	-2.15979	1.83e-15	0.0403168	-2.53544	6.79e-18	12.4526	7.35136	6.68e-118	0.0335234	-2.70906	9.34e-16	0.0524385	-1.77884	0.00233164	6.49208	5.24024	2.68e-22
chr15:59778461-59779387		chr15:59778461-59779387	0.0158034	-3.66836	2.45e-26	0.0210349	-3.19832	1.19e-20	10.9108	7.53486	6.51e-117	0.0335234	-2.4355	4.48e-12	0.0419508	-1.81046	0.00429233	7.24117	5.74289	1.94e-29
chr3:100206484-100207467		chr3:100206484-100207467	0.0521511	-2.10603	3.79e-14	0.0420697	-2.37478	1.55e-15	11.8596	7.40299	2.17e-114	0.0356186	-2.52707	1.24e-13	0.0419508	-1.98437	0.001101	5.24361	4.9936	1.03e-17
chr10:105480983-105481877		chr10:105480983-105481877	0.00316067	-5.44661	3.83e-32	0.00701162	-4.47989	1.87e-25	10.3179	7.6932	8.93e-113	0.00838084	-4.12508	2.74e-19	0.0524385	-1.36952	0.0373875	8.48965	6.21319	2.19e-36
chr7:56146207-56147104	Oca2	chr7:56146207-56147104	0.292362	-1.88973	2.93e-33	0.720444	-0.264676	0.178494	32.8511	5.85966	4.87e-111	0.360376	-1.43437	4.52e-16	0.403777	-1.09485	0.000769328	19.9756	4.5917	2.43e-26
chr18:54712164-54713101		chr18:54712164-54713101	0.0126427	-4.15116	2.43e-31	0.00525872	-5.12486	2.27e-32	11.741	7.34312	4.23e-108	0.0335234	-2.62351	5.19e-14	0.0262193	-2.59191	7.26e-05	11.9854	6.46016	1.75e-45
chr10:122889276-122890162	Mon2	chr10:122889276-122890162	0.0173837	-3.46856	9.99e-24	0.0227878	-3.01658	1.5e-18	10.1993	7.45191	4.79e-108	0.029333	-2.55674	2.77e-12	0.0262193	-2.34314	0.000561943	7.49086	5.88785	7.37e-31
chrX:6864386-6865278	Ccnb3	chrX:6864386-6865278	0.0126427	-3.49196	2.04e-18	0.00525872	-4.4785	9.24e-21	9.01331	8.11713	2.09e-107	0.0251425	-2.35912	1.3e-08	0.0314631	-1.71102	0.026866	3.49574	5.06218	7.89e-14
chr7:71728423-71729319	Mctp2	chr7:71728423-71729319	0.00632135	-4.81617	1.02e-32	0.00701162	-4.59751	2.85e-28	9.96208	7.24824	8.74e-106	0.0314282	-2.50702	1.97e-12	0.0576824	-1.35902	0.0322378	10.2375	6.4217	1.33e-45
chr6:130887671-130888557	Gm44128	chr6:130887671-130888557	0.00790169	-4.4017	7.39e-27	0.0227878	-2.9143	2.14e-16	10.0807	7.67615	1.01e-105	0.0272377	-2.55949	2.74e-11	0.0629262	-1.08803	0.121407	5.4933	5.46238	7.22e-21
chr6:65066780-65067675	Smarcad1	chr6:65066780-65067675	0.0442494	-3.97065	5.32e-68	0.0473285	-3.80421	1.73e-58	21.3473	6.04616	1.14e-105	0.0712372	-3.11631	3.32e-39	0.267436	-0.933417	0.01567	54.1839	7.5082	2.05e-141
chr2:57494640-57495589		chr2:57494640-57495589	0.014223	-3.3111	6.43e-17	0.0122703	-3.42887	4.53e-16	8.89471	8.12324	4.83e-103	0.0125713	-3.2739	2.58e-12	0.0104877	-2.94047	0.000600105	3.99513	5.30518	7.79e-16
chr6:100437568-100438383		chr6:100437568-100438383	0.0284461	-3.62611	5.24e-38	0.0385639	-3.11943	3.96e-29	14.1129	6.6644	2.29e-102	0.0251425	-3.61851	5.8e-28	0.0471947	-2.42187	2.95e-06	23.2217	7.03007	1.21e-78
chr7:113142695-113143292	Far1, Far1os	chr7:113142695-113143292	0.0205444	-3.20754	6.98e-21	0.0175291	-3.35349	5.7e-20	9.96208	7.43211	1.22e-101	0.0419042	-2.00943	1.81e-08	0.0471947	-1.55745	0.0205432	6.24239	5.59652	5.3e-24
chr19:49489425-49490322		chr19:49489425-49490322	0.0126427	-4.19569	6.31e-33	0.0105174	-4.34835	3.1e-30	11.148	7.0608	3.06e-101	0.0167617	-3.62222	4.05e-21	0.0419508	-2.03797	0.000740845	14.732	6.83203	4.84e-59
chr8:102735055-102735951		chr8:102735055-102735951	0.0173837	-3.83656	1.66e-31	0.0105174	-4.41645	8.44e-32	11.3852	6.97927	7.16e-101	0.00419042	-5.30057	3.44e-29	0.0471947	-1.95029	0.00088673	16.4799	6.97938	6.95e-66
chr3:53753358-53754274		chr3:53753358-53754274	0.0316067	-3.84737	1.39e-49	0.0262936	-4.03294	2.45e-46	15.7733	6.29864	1.06e-100	0.0209521	-4.23052	8.88e-40	0.152072	-1.15338	0.0100115	35.2071	7.44303	5.31e-114
chr4:102203838-102204734	Gm52669, Pde4b	chr4:102203838-102204734	0.0110624	-5.54089	4.94e-75	0.0385639	-3.76925	5.29e-50	17.4336	6.08941	4.23e-99	0.0335234	-3.86238	2.8e-42	0.13634	-1.59091	8.64e-05	47.9415	7.78501	2.39e-147
chr10:100905802-100906730		chr10:100905802-100906730	0.00790169	-3.8281	1.5e-17	0.00876453	-3.60944	2.53e-15	7.47156	8.0917	2.12e-98	0.00838084	-3.52613	6.46e-12	0.0314631	-1.43948	0.0749547	3.49574	5.3703	4.57e-16
chr18:80619125-80620007	Gm41790	chr18:80619125-80620007	0.244952	-1.21412	3.11e-11	0.362852	-0.472591	0.0203154	19.687	6.00699	1.09e-97	0.15295	-1.8718	3.45e-18	0.2989	-0.667453	0.123045	6.49208	3.75167	8.55e-11
chr5:46537466-46538382		chr5:46537466-46538382	0.00632135	-4.50192	1.26e-25	0.00350581	-5.03294	7.01e-25	8.42033	7.41817	2.43e-97	0.00838084	-3.92846	1.23e-16	0.0576824	-1.03578	0.150872	8.23995	6.42053	1.76e-39
chr3:84466691-84467547	Gm37240, Arfip1	chr3:84466691-84467547	0.0395084	-2.40126	3.14e-15	0.0280465	-2.84221	1.61e-17	10.6737	7.32275	3.22e-97	0.039809	-2.23756	2.01e-10	0.0839016	-0.90315	0.18262	5.24361	5.13264	3.68e-17
chr1:79185600-79186495	Gm29536	chr1:79185600-79186495	0.00316067	-6.39599	7.36e-57	0.00701162	-5.43463	9.17e-47	14.3501	6.59814	9.54e-97	0.0272377	-3.56829	8.05e-28	0.104877	-1.37845	0.00655991	27.9659	7.38623	9.37e-92
chr13:60235288-60236168	A530065N20Rik	chr13:60235288-60236168	0.00790169	-3.95787	1.33e-19	0.0175291	-2.82543	8.61e-13	7.70875	7.82041	2.19e-96	0.0209521	-2.47062	1.19e-08	0.0262193	-1.80015	0.0253212	3.74543	5.33527	1.2e-16
chr5:135215856-135216744	Baz1b	chr5:135215856-135216744	0.0252854	-2.94411	1.83e-19	0.036811	-2.32558	2.29e-13	9.60629	7.22096	4.47e-96	0.0188569	-3.17437	1.18e-15	0.0576824	-1.31627	0.0467571	7.11632	5.78862	5.1e-28
chr13:24495459-24496352		chr13:24495459-24496352	0.0252854	-3.62701	8.91e-36	0.0438227	-2.76405	1.02e-23	12.2154	6.57201	7.59e-96	0.0419042	-2.73485	2.88e-19	0.0157316	-3.60084	4.66e-09	20.475	6.99617	7.15e-76
chr2:115820604-115821603	Meis2	chr2:115820604-115821603	0.0158034	-3.27216	1.73e-18	0.0175291	-3.0535	1.07e-15	8.30173	7.49973	1.33e-95	0.0104761	-3.60679	7.75e-15	0.0104877	-3.04235	0.000189739	6.74178	6.10104	6.4e-31
chrX:62429825-62430755		chrX:62429825-62430755	0.0126427	-3.76448	3.35e-23	0.0105174	-3.92017	9.34e-22	9.2505	7.42738	1.88e-95	0.0209521	-2.88964	7.98e-13	0.0524385	-1.30539	0.0589185	7.61571	6.08876	3.01e-31
chr1:86919379-86920253	Dis3l2, Gm28375	chr1:86919379-86920253	0.0158034	-3.05203	8.11e-15	0.00876453	-3.74695	6.99e-17	7.70875	7.79695	3.13e-94	0.0104761	-3.39214	3.12e-12	0.0471947	-1.03973	0.197621	3.99513	5.43446	1.33e-17
chr5:115016954-115017901	4930519G04Rik	chr5:115016954-115017901	0.0584725	-2.25559	2.42e-18	0.105174	-1.25942	4.49e-07	11.5038	6.64558	6.95e-93	0.079618	-1.64066	1.35e-08	0.110121	-0.948765	0.0946693	5.99269	4.87138	4.14e-18
chr4:91098463-91099355		chr4:91098463-91099355	0.00632135	-4.29645	9.59e-22	0.0140232	-3.20005	3.96e-15	7.70875	7.62187	2.17e-92	0.00628563	-4.05226	5.31e-15	0.0419508	-1.26099	0.109877	5.743	5.9998	7.21e-27
chr7:40308293-40309191		chr7:40308293-40309191	0.00316067	-5.09819	3.04e-25	0.00701162	-4.12842	1.54e-19	7.82735	7.54419	5.21e-92	0.00838084	-3.77361	1.54e-14	0.0314631	-1.68965	0.0239851	7.24117	6.37547	1.02e-34
chr5:91983594-91984492		chr5:91983594-91984492	0.0126427	-3.75261	4.81e-23	0.0297994	-2.47927	3.16e-13	8.89471	7.31227	5.24e-92	0.0377138	-2.04026	3.67e-08	0.0209754	-2.46654	0.000868167	6.49208	5.81056	2.7e-26
chr14:73652354-73653279		chr14:73652354-73653279	0.00632135	-4.3111	1.36e-21	0.0157762	-3.05554	1.97e-14	7.82735	7.64373	1.77e-91	0.0125713	-3.23756	4.47e-12	0.0419508	-1.27594	0.0977419	5.24361	5.81633	2.3e-23
chr1:162037974-162038832	Dnm3	chr1:162037974-162038832	0.0948202	-1.42166	1.95e-08	0.0543401	-2.25669	2.13e-16	11.2666	6.68045	7.72e-91	0.0879989	-1.4302	1.1e-06	0.0839016	-1.28987	0.021547	5.743	4.85719	3.17e-17
chr15:45550237-45551132		chr15:45550237-45551132	0.0126427	-3.4262	1.4e-17	0	-6.43607	2.59e-24	7.70875	7.6014	1.95e-90	0.00838084	-3.73033	7.14e-14	0.0314631	-1.64593	0.0339412	6.49208	6.22075	2e-30
chr3:101412200-101413081		chr3:101412200-101413081	0.0379281	-2.2053	4.37e-12	0.0420697	-1.98665	7.32e-10	9.01331	7.30269	3.98e-90	0.0209521	-2.90151	8.23e-13	0.0576824	-1.1858	0.0874569	3.99513	4.96197	3.91e-14
chrX:130815897-130816850		chrX:130815897-130816850	0.0474101	-2.56123	9.23e-20	0.0210349	-3.66577	2.98e-27	12.5712	6.93674	7.96e-90	0.0209521	-3.55949	1.16e-21	0.0734139	-1.51271	0.0100136	14.4823	6.45824	3.83e-44
chr12:112020958-112021822	Tdrd9	chr12:112020958-112021822	0.0221247	-2.68174	3.77e-13	0.0175291	-2.94029	9.95e-14	8.06454	7.68648	8.17e-90	0.0104761	-3.49629	5.43e-13	0.0629262	-0.745427	0.381725	3.49574	5.09424	1.62e-13
chr7:12787992-12788880	Mzf1	chr7:12787992-12788880	0.0237051	-3.459	6.15e-29	0.0210349	-3.55218	1.02e-26	10.9108	6.74131	1.99e-89	0.0377138	-2.62522	2.16e-15	0.0839016	-1.2097	0.0373833	14.9817	6.68834	2.87e-55
chr16:72428401-72429293	Robo1	chr16:72428401-72429293	0.00948202	-3.76617	9.02e-19	0.00701162	-4.04805	4.34e-18	7.59015	7.64149	1.66e-88	0.00628563	-4.02266	1.71e-14	0.0629262	-0.669076	0.480298	5.24361	5.87147	1.85e-23
chr14:79301183-79302078	Vwa8	chr14:79301183-79302078	1.43337	-1.24523	2.69e-28	1.35149	-1.30565	5.79e-24	71.2763	4.98472	2.83e-88	1.28646	-1.3291	4.76e-21	1.54169	-0.902009	0.000591104	176.285	6.28894	1.46e-115
chr19:52269160-52270052		chr19:52269160-52270052	0.00632135	-4.78503	5.25e-31	0.0140232	-3.69724	1.06e-22	9.01331	6.98643	3.85e-88	0	-6.55433	3.32e-26	0.0734139	-0.988912	0.142166	12.4848	6.88639	6.37e-55
chr15:94761139-94762019	Tmem117	chr15:94761139-94762019	0.014223	-3.31837	1.63e-17	0.0140232	-3.25894	9.14e-16	7.70875	7.46575	1.29e-87	0	-6.13064	9.58e-20	0.0104877	-2.94749	0.000496654	7.24117	6.36582	9.67e-34
chr2:92059501-92060389	Phf21a	chr2:92059501-92060389	0.379281	-2.04279	2.35e-43	0.396157	-1.92064	6.71e-36	36.7648	5.35142	1.34e-87	0.454661	-1.63069	4.16e-23	0.555848	-1.15093	0.000111279	101.252	6.91585	1.25e-130
chr13:101805168-101806061		chr13:101805168-101806061	0.00948202	-4.82567	4.03e-42	0.0333052	-3.04429	1e-24	10.9108	6.48092	7.95e-86	0.029333	-3.12323	7.88e-21	0.0629262	-1.75284	0.00127789	20.7247	7.21306	1.43e-79
chr7:79350806-79351618	Kif7	chr7:79350806-79351618	0.0347674	-3.04616	4.1e-27	0.0280465	-3.28627	1.08e-26	11.0294	6.51643	1.35e-85	0.0230473	-3.45257	5.34e-23	0.0786578	-1.43841	0.00831324	18.7272	6.97886	5.17e-69
chrX:46429502-46430386		chrX:46429502-46430386	0.0126427	-3.71639	9.24e-23	0.0122703	-3.67376	2.45e-20	8.06454	7.06087	4.13e-85	0.0125713	-3.51767	1.02e-15	0.0209754	-2.43092	0.000822259	10.2375	6.74718	8.6e-48
chr18:60146854-60147741		chr18:60146854-60147741	0.0110624	-3.72477	3.52e-20	0.00175291	-5.54656	2.92e-24	7.82735	7.34674	6.07e-85	0.00419042	-4.60013	1.41e-17	0.0576824	-0.954479	0.221046	7.99026	6.46758	2.99e-36
chr7:79148771-79149660	Mir9-3hg	chr7:79148771-79149660	1.13942	-0.72274	8.3e-08	1.14114	-0.693084	3.35e-07	44.4736	5.07318	7.7e-85	1.17332	-0.607824	0.000119835	1.01206	-0.750364	0.00825699	27.7162	4.02305	3.85e-21
chr11:118437428-118438313	Rbfox3	chr11:118437428-118438313	0.0268657	-3.3296	1.81e-28	0.0438227	-2.5481	7.82e-19	10.5551	6.55769	3.42e-84	0.0335234	-2.84259	1.33e-17	0.0891455	-1.17188	0.0419418	15.4811	6.68909	8.4e-57
chr1:115601853-115602743	Gm17916	chr1:115601853-115602743	0.00316067	-4.99614	6.77e-23	0	-6.37747	3.14e-23	7.35296	7.57499	6.88e-84	0.0125713	-3.16974	2.78e-11	0.0943893	-0.0492377	0.9984	5.24361	5.89986	3.75e-23
chr2:168035307-168036197	Gm20716, Adnp	chr2:168035307-168036197	0.0237051	-2.84287	6.52e-16	0.0175291	-3.19595	7.66e-17	8.65752	7.30269	2.38e-83	0.0209521	-2.84114	8.99e-12	0.0524385	-1.25689	0.0828605	6.49208	5.85495	1.61e-24
chr17:59669462-59670343		chr17:59669462-59670343	0.00316067	-4.72249	5.35e-19	0.0105174	-3.24445	9.64e-13	6.40419	7.78547	2.93e-83	0.0146665	-2.68759	3.99e-08	0.0419508	-0.923957	0.305868	3.49574	5.52558	1.21e-16
chr8:65863803-65864691		chr8:65863803-65864691	0.00948202	-3.52723	2.62e-15	0	-6.16872	2.13e-20	6.64138	7.75655	1.03e-82	0	-5.81391	9.34e-16	0.0104877	-2.62731	0.00407912	5.743	6.34772	1.24e-28
chr15:89137301-89138190	Ppp6r2	chr15:89137301-89138190	0.0426691	-2.13295	1.29e-12	0.0420697	-2.09535	1.13e-11	8.30173	6.81288	3.13e-82	0.0544755	-1.61783	2.41e-06	0.0419508	-1.72042	0.00803457	5.743	5.44641	1.36e-22
chr6:14697242-14698136		chr6:14697242-14698136	0.00948202	-3.52723	3.05e-15	0.00701162	-3.81181	4.34e-15	6.64138	7.75655	5.81e-82	0.0167617	-2.57316	6.03e-08	0.0209754	-1.87275	0.0327905	3.99513	5.67957	2.14e-18
chr10:85511425-85512332		chr10:85511425-85512332	0.00790169	-4.94618	3.34e-39	0.0490814	-2.36166	1.56e-16	10.5551	6.58683	1.03e-81	0.0188569	-3.62003	3.39e-22	0.0786578	-1.33379	0.0205758	17.229	6.94829	1.32e-62
chr16:94398361-94399219	Dyrk1a	chr16:94398361-94399219	0.0331871	-2.18809	4.3e-11	0.0245407	-2.57161	5.72e-13	7.35296	7.0836	1.86e-81	0.0335234	-2.02222	1.62e-07	0.0157316	-2.61414	0.00080026	5.24361	5.65444	4.9e-23
chr8:24505103-24505992	Zmat4	chr8:24505103-24505992	0.0158034	-4.03208	2.36e-33	0.0280465	-3.16108	1.58e-23	10.3179	6.56161	6.85e-81	0.0125713	-4.12668	9.23e-25	0.0943893	-1.05335	0.0799311	17.9781	7.07812	3e-67
chr10:107735348-107736235	Otogl	chr10:107735348-107736235	0.00632135	-4.17359	4.44e-19	0.0262936	-2.18589	8.72e-09	6.99717	7.56815	2.19e-80	0.00838084	-3.60013	2.67e-12	0.0629262	-0.571779	0.556758	3.74543	5.39941	9.06e-16
chr12:110901050-110901936	Tecpr2	chr12:110901050-110901936	0.0110624	-3.66901	2.71e-19	0.0262936	-2.39234	5.55e-11	7.35296	7.25725	1.13e-79	0.0146665	-3.09554	5.96e-12	0.0524385	-1.03038	0.182025	5.743	5.90903	7.28e-25
chr5:20789391-20790279	Magi2	chr5:20789391-20790279	0.014223	-2.97636	1.76e-12	0.00350581	-4.5576	3.96e-17	6.52279	7.70479	6.91e-79	0.00838084	-3.44813	1.02e-10	0.0314631	-1.36053	0.126174	4.24482	5.79688	1.73e-19
chr9:100377183-100378064	Nck1	chr9:100377183-100378064	0.018964	-3.82679	3.08e-31	0.0841395	-1.54534	1.04e-08	10.7923	6.60407	2.08e-77	0.0649516	-1.87729	2.36e-09	0.0734139	-1.45476	0.0139831	11.486	6.08123	2.36e-35
chr3:19693913-19694810		chr3:19693913-19694810	0.203863	-2.23869	2.36e-39	0.122703	-2.96057	6.02e-53	23.0077	5.40697	2.43e-77	0.217902	-2.00252	1.99e-25	0.288412	-1.38067	4.9e-05	75.6577	7.41258	5.67e-145
chr14:85352908-85353792		chr14:85352908-85353792	0.00158034	-5.5811	3.08e-24	0.00350581	-4.76991	5.26e-20	6.75998	7.27781	7.78e-76	0.00419042	-4.4151	3.13e-15	0.0104877	-2.83085	0.00110827	8.73934	6.93101	2.83e-43
chr6:71600736-71601607	Kdm3a	chr6:71600736-71601607	0.0410888	-2.67505	1.18e-21	0.0613517	-2.00311	1.97e-13	9.60629	6.36601	8.05e-76	0.0314282	-2.90188	8.79e-18	0.110121	-0.833606	0.174844	13.7333	6.48404	4.6e-50
chr14:58080494-58081366	Zdhhc20	chr14:58080494-58081366	0.014223	-2.70411	1.36e-09	0.00701162	-3.5399	3.43e-12	5.69262	7.89137	4.16e-75	0.0104761	-2.91133	8.88e-08	0.0314631	-1.09388	0.255308	2.24726	5.04106	4.61e-10
chr10:129014859-129015756		chr10:129014859-129015756	0.0126427	-4.11915	2.88e-30	0.00876453	-4.49926	6.6e-29	9.01331	6.5828	1.14e-74	0.0125713	-3.91747	4.69e-21	0.0629262	-1.4123	0.0249092	16.9793	7.28647	1.73e-68
chr12:46872812-46873693		chr12:46872812-46873693	0.00948202	-3.82567	7.98e-20	0.0140232	-3.2298	2.08e-15	6.75998	7.07136	1.16e-74	0.00419042	-4.50345	2.31e-16	0.0262193	-1.89762	0.0137794	8.48965	6.73306	1.58e-41
chr9:43633123-43633995	Gm30015	chr9:43633123-43633995	0.0252854	-3.29991	4.56e-27	0.0157762	-3.87671	1.67e-28	9.01331	6.34576	1.22e-74	0.00419042	-5.28819	8.52e-29	0.0734139	-1.33138	0.0234665	19.4762	7.4067	9.65e-82
chr2:128093556-128094576	Morrbid	chr2:128093556-128094576	0.0221247	-3.14663	1.8e-21	0.0140232	-3.69724	6.13e-23	7.82735	6.57334	1.59e-74	0.0209521	-3.04224	3.21e-15	0.0839016	-0.79741	0.254238	12.2351	6.84151	9.25e-55
chr3:42778656-42779542		chr3:42778656-42779542	0.00316067	-4.59862	1.34e-16	0	-5.98469	1.59e-17	6.0484	7.91237	4.91e-74	0.00419042	-4.02515	6.51e-11	0.0314631	-1.17815	0.21141	4.24482	6.0211	8.21e-20
chr10:4654515-4655403	Esr1	chr10:4654515-4655403	0.0126427	-4.28496	3.5e-34	0.0105174	-4.43709	1.62e-31	9.48769	6.41929	6.37e-74	0.0209521	-3.41372	2.73e-20	0.0681701	-1.46905	0.0128752	19.9756	7.41356	4.08e-78
chr15:103359540-103360331		chr15:103359540-103360331	0.165935	-1.4631	2.52e-13	0.280465	-0.498491	0.0240766	13.6386	5.73027	7.73e-74	0.134094	-1.69324	4.29e-13	0.293656	-0.316845	0.631086	8.98904	4.63503	1.16e-19
chr2:20859728-20860602	Arhgap21	chr2:20859728-20860602	0.00474101	-4.21312	1.36e-16	0.00350581	-4.41922	1.3e-15	5.69262	7.53628	2.62e-73	0.0146665	-2.60013	1.64e-07	0.0209754	-1.7237	0.0574826	4.74421	6.17722	1.16e-24
chrY:6613534-6614429	Gm28919	chrY:6613534-6614429	0.00316067	-4.49552	9.91e-16	0	-5.88305	6.99e-17	5.57402	7.86132	2.9e-73	0.0125713	-2.65627	6.16e-07	0.0314631	-1.07202	0.291056	3.49574	5.80179	2.76e-17
chr6:8312285-8313178	Gm45062, Umad1	chr6:8312285-8313178	0.0347674	-2.62985	1.46e-17	0.019282	-3.40462	7.96e-22	8.65752	6.59547	4.62e-72	0.029333	-2.71314	1.52e-13	0.0209754	-2.76243	7.26e-05	13.4836	6.85082	2.35e-52
chr13:11035092-11035970		chr13:11035092-11035970	0.00790169	-3.49552	1.42e-12	0.0105174	-3.04375	2.93e-10	5.81121	7.95477	7.34e-72	0.00838084	-3.19574	2.03e-08	0.0209754	-1.61149	0.104762	2.74665	5.35291	5.9e-12
chrX:127698404-127699320		chrX:127698404-127699320	0.00948202	-3.28378	7.4e-12	0.00701162	-3.57161	5.55e-12	5.92981	7.98362	8.49e-72	0.0125713	-2.71031	5.3e-07	0.0471947	-0.579308	0.633506	1.99756	4.82218	7.6e-08
chr13:106067766-106068641	Gm10739	chr13:106067766-106068641	0.0173837	-2.65711	1.21e-10	0.0157762	-2.72047	2.54e-10	6.0484	7.49734	2.05e-71	0.0167617	-2.52707	1.73e-07	0.00524385	-3.17687	0.00160459	3.74543	5.6218	8.47e-17
chr9:118829815-118830699	Ctdspl	chr9:118829815-118830699	0.00790169	-4.58863	3.21e-31	0.00701162	-4.63801	2.69e-28	7.94594	6.48166	2.5e-71	0.029333	-2.64744	2.82e-13	0.0576824	-1.40054	0.0292234	15.4811	7.2769	1.25e-68
chr8:7913646-7914539		chr8:7913646-7914539	0.00316067	-4.28907	2.07e-13	0.00350581	-4.07042	6.8e-12	5.09963	8.11628	3.34e-71	0.0125713	-2.44303	1.29e-05	0.0104877	-2.13136	0.0441205	2.49695	5.47496	2.4e-12
chr11:105152287-105153110	Tlk2	chr11:105152287-105153110	0.0363477	-2.4848	8.03e-15	0.0666104	-1.4826	1.03e-06	8.89471	6.81658	5.25e-71	0.0502851	-1.84704	2.7e-07	0.0681701	-1.15754	0.100127	5.24361	5.17826	5.24e-16
chr16:62560975-62561854	Nsun3	chr16:62560975-62561854	0.0995612	-2.39169	5.86e-31	0.287477	-0.570976	0.00645645	13.6386	5.59506	6.24e-71	0.161331	-1.50235	2.29e-11	0.115365	-1.7961	1.55e-05	21.9732	6.05807	3.44e-55
chr8:29174222-29175114	Unc5d	chr8:29174222-29175114	0.00948202	-3.5092	2.69e-15	0.00350581	-4.54878	1.71e-17	5.69262	7.20911	1.44e-70	0.0125713	-2.93573	2.63e-09	0.0209754	-1.85494	0.0287345	6.24239	6.53893	1.98e-33
chr10:110261575-110262454	Nav3	chr10:110261575-110262454	0.0126427	-3.33359	2.52e-16	0.00876453	-3.72361	7.99e-17	6.0484	6.96128	2.98e-70	0.00628563	-3.96936	3.61e-14	0.0209754	-2.05541	0.0107072	8.23995	6.83557	1.79e-43
chr15:54902908-54903801	Taf2	chr15:54902908-54903801	0.00316067	-5.01862	2.03e-23	0.00525872	-4.37747	2.28e-19	6.40419	7.02648	3.57e-70	0.0125713	-3.19271	1.12e-11	0	-4.46066	2.3e-05	9.48843	7.07189	9.46e-48
chr2:15058283-15059172	Arl5b, Nsun6	chr2:15058283-15059172	0.0268657	-2.6151	6.36e-15	0.0385639	-2.00964	7.37e-10	6.75998	6.6207	3.29e-69	0.0460946	-1.65484	5.45e-06	0.0262193	-2.11897	0.00297484	6.99147	6.04504	4.1e-31
chrY:868381-869269		chrY:868381-869269	0.00948202	-4.20194	2.18e-25	0.0245407	-2.83812	1.27e-15	7.94594	6.78331	4.97e-69	0.0167617	-3.25463	1.48e-14	0.0104877	-3.2889	4.36e-05	12.2351	6.97503	3.76e-49
chr11:96808117-96808984	D030028A08Rik	chr11:96808117-96808984	0.0884989	-1.27407	4.88e-06	0.0595988	-1.87005	1.37e-10	9.01331	6.4913	5.83e-69	0.0377138	-2.4723	1.21e-12	0.125852	-0.464193	0.574693	5.743	5.11177	2.65e-17
chr17:53410286-53411171		chr17:53410286-53411171	0.00632135	-3.79027	8.01e-14	0.00876453	-3.29808	2.53e-11	5.57402	7.70262	1.53e-68	0.0125713	-2.71031	3.73e-07	0.0419508	-0.742118	0.469863	2.99635	5.47321	1.7e-13
chr8:127390895-127391785		chr8:127390895-127391785	0.018964	-2.26901	1.17e-07	0.00350581	-4.27687	4.96e-14	5.21823	7.57875	1.53e-68	0.00838084	-3.16356	1.67e-08	0.0314631	-1.07202	0.287131	2.99635	5.53567	9.51e-15
chr1:123809186-123810070		chr1:123809186-123810070	0.018964	-3.26901	2.48e-20	0.0105174	-3.97766	2.38e-22	7.47156	6.61895	1.22e-67	0.0104761	-3.85087	1.25e-17	0.0209754	-2.53525	0.000498116	13.4836	7.21339	5.49e-59
chr8:44546050-44546933		chr8:44546050-44546933	0.00316067	-4.58863	2.95e-17	0.00701162	-3.61283	3.59e-13	5.21823	7.33548	1.9e-67	0.00419042	-4.01517	2.57e-11	0.036707	-0.964895	0.311141	5.24361	6.43782	1.07e-28
chr16:35981280-35982103		chr16:35981280-35982103	0.458298	0.181206	0.461089	0.0771279	-2.85921	1.85e-36	14.4687	5.53024	4.18e-67	0.0921893	-2.50441	1.71e-25	0.183535	-1.25911	0.00251267	17.9781	5.52996	2.27e-38
chr17:19831375-19832270	Vmn2r101	chr17:19831375-19832270	0.00474101	-3.84916	4.4e-12	0.0105174	-2.78501	2.76e-08	4.86244	7.92284	1.73e-66	0.00419042	-3.70322	1.82e-08	0	-3.7286	0.00313222	2.99635	5.80126	2.28e-15
chr14:114600086-114600978		chr14:114600086-114600978	0.00474101	-4.91056	1.5e-27	0.00175291	-5.70388	1.15e-26	6.99717	6.64676	4.75e-66	0.0125713	-3.51159	3.38e-15	0.0419508	-1.55255	0.029356	13.2339	7.35543	4.37e-61
chr8:27105021-27105786		chr8:27105021-27105786	0.237051	-1.29859	1.05e-12	0.320782	-0.729057	0.000122946	14.7059	5.34905	1.2e-65	0.425328	-0.184044	0.585833	0.325119	-0.563903	0.218171	5.4933	3.47763	1.88e-08
chr17:35850206-35851150		chr17:35850206-35851150	0.0221247	-3.1357	8.02e-21	0.0210349	-3.13442	4.2e-19	7.23437	6.38412	1.63e-65	0.029333	-2.56223	3.63e-12	0.0419508	-1.74749	0.00776352	13.2339	7.03561	1.34e-58
chr4:31548805-31549701		chr4:31548805-31549701	0.0110624	-3.4794	3.75e-16	0.0157762	-2.92252	1.98e-12	6.167	7.09212	1.75e-65	0.00628563	-3.938	3.4e-13	0.0157316	-2.35375	0.00695634	7.24117	6.60595	1.57e-33
chr6:15304506-15305401	Foxp2	chr6:15304506-15305401	0.0205444	-3.40577	1.51e-24	0.0157762	-3.6919	4.71e-24	7.94594	6.34333	1.81e-65	0.00838084	-4.36094	2.05e-22	0.0839016	-0.953248	0.1495	16.4799	7.29967	3.49e-68
chr11:110994265-110994712		chr11:110994265-110994712	0.00948202	-3.2624	1.9e-11	0.0140232	-2.65948	1.36e-08	5.57402	7.76402	3.3e-65	0.0209521	-1.99314	9.42e-05	0.0576824	-0.272219	0.880621	1.24848	4.14906	0.000332744
chr9:15463485-15464478		chr9:15463485-15464478	0.0316067	-1.9512	6.02e-08	0.0350581	-1.73255	1.66e-06	5.69262	6.89137	1.31e-64	0.0188569	-2.5429	1.74e-08	0	-4.35375	5.01e-05	4.49452	5.73162	6.58e-21
chr1:71403062-71404009	Abca12	chr1:71403062-71404009	0.00948202	-3.185	2.74e-11	0.00701162	-3.47431	1.38e-11	4.86244	7.42034	2.82e-64	0.0125713	-2.61153	1.16e-06	0.0209754	-1.53525	0.10403	3.74543	5.97969	7.36e-20
chr14:36100738-36101707		chr14:36100738-36101707	0.0126427	-2.74063	3.53e-09	0.0122703	-2.70388	1.23e-08	4.74385	7.47261	2.11e-63	0.0188569	-2.00309	0.000108929	0.0157316	-1.81174	0.0710254	2.49695	5.34943	2.48e-12
chr10:11885090-11885964	Gm48721	chr10:11885090-11885964	0.00316067	-3.95787	1.77e-10	0	-5.35487	6.58e-12	4.03227	8.07136	8.89e-63	0	-5.00006	4.76e-09	0.0104877	-1.80015	0.116304	2.74665	6.04573	2.14e-16
chr10:125547136-125548033		chr10:125547136-125548033	0.00948202	-2.79623	1.18e-07	0.00350581	-3.85826	3.57e-10	4.38806	8.08856	8.94e-63	0.0125713	-2.22276	0.000206379	0	-3.53245	0.00726433	1.74787	5.14315	1.87e-08
chr5:8400635-8401505	Adam22	chr5:8400635-8401505	0.014223	-3.53972	6.66e-21	0.0455756	-1.77832	3.68e-08	6.64138	6.52668	1.1e-62	0.0146665	-3.30057	3.51e-14	0.0314631	-1.91512	0.007131	9.98782	6.72093	4.42e-44
chr18:34113490-34114389	Epb41l4a	chr18:34113490-34114389	0.0347674	-1.96392	2.68e-08	0.019282	-2.76991	1.45e-12	6.167	6.83206	1.67e-62	0.00628563	-4.05956	1.54e-14	0.0209754	-2.14608	0.00870299	6.99147	6.36498	4.89e-31
chr14:91953596-91954479	Gm48943	chr14:91953596-91954479	0.0252854	-4.05831	9.84e-49	0.0210349	-4.23686	3.36e-45	10.6737	5.57011	3.39e-62	0.0419042	-3.16974	4.34e-28	0.146828	-1.09911	0.0201635	40.4507	8.05067	1.63e-140
chr5:57101505-57102397		chr5:57101505-57102397	0	-5.92253	1.22e-16	0.00701162	-3.33345	2.71e-10	4.62525	7.59524	4.89e-62	0.00838084	-2.97864	3.95e-07	0	-3.76482	0.00235393	4.24482	6.39833	1.85e-23
chrX:72852881-72853762	Gm23615, Pdzd4	chrX:72852881-72853762	0.018964	-1.98973	2.11e-05	0.00350581	-4.02023	2.68e-11	4.62525	7.81205	7.93e-62	0.0146665	-2.18509	9.47e-05	0.0157316	-1.65331	0.120833	1.49817	4.72593	1.88e-06
chr14:64210745-64211632	4930578I06Rik	chr14:64210745-64211632	0.0300264	-1.75856	6.19e-06	0.0175291	-2.49551	3.26e-09	5.09963	7.07321	1.57e-61	0.0146665	-2.62988	1.02e-07	0.0262193	-1.48016	0.0989035	3.24604	5.46688	2.74e-15
chr14:50465711-50466605		chr14:50465711-50466605	0.00632135	-3.75856	9.77e-14	0	-5.90395	5.84e-17	4.86244	7.25988	1.79e-59	0.00419042	-3.94327	1.79e-10	0.0419508	-0.709452	0.509201	5.24361	6.53835	1.44e-27
chr2:41646858-41647895	Lrp1b	chr2:41646858-41647895	0.014223	-3.24398	2.24e-16	0.00701162	-4.063	1.45e-18	5.57402	6.58714	6.5e-59	0.0167617	-2.83014	2.29e-10	0.0314631	-1.62356	0.0396023	9.48843	7.04804	2.68e-48
chr17:30163204-30164069	Mdga1	chr17:30163204-30164069	0.0489904	-1.94031	1.47e-10	0.0841395	-1.00319	0.00085963	6.87858	6.26616	9.84e-59	0.069142	-1.26755	0.000235066	0.0996332	-0.529651	0.532198	3.49574	4.61578	2.69e-11
chr13:83138019-83138907		chr13:83138019-83138907	0.0284461	-2.91561	3.48e-20	0.00175291	-6.02819	6.74e-33	7.23437	6.15245	1.78e-58	0.00419042	-5.08365	1.43e-24	0.0629262	-1.33534	0.0384179	18.4775	7.64576	2.14e-79
chr18:59924045-59924936		chr18:59924045-59924936	0.00790169	-3.18689	1.9e-09	0.00701162	-3.24445	2.66e-09	4.50665	7.73659	2.87e-58	0.0125713	-2.37774	3.92e-05	0.0104877	-2.06835	0.0556601	2.49695	5.54972	6.19e-12
chr14:46043628-46044519	Gm15218	chr14:46043628-46044519	0.0110624	-3.2516	4.34e-13	0	-6.0979	5.37e-19	5.21823	7.04371	6.41e-58	0.0146665	-2.67813	8.05e-08	0.0524385	-0.605691	0.560961	5.743	6.44641	1.22e-27
chr9:68361242-68362123		chr9:68361242-68362123	0.0158034	-2.56661	7.3e-09	0.0122703	-2.8403	1.79e-09	4.98104	7.31976	1.07e-57	0.00419042	-3.95377	2.4e-10	0.0419508	-0.720423	0.518652	3.49574	5.76262	6.13e-16
chr11:86190113-86190949	Brip1os,Med13	chr11:86190113-86190949	0.0158034	-2.4631	5.38e-08	0.00876453	-3.17733	3.96e-10	4.74385	7.38515	5.19e-57	0.0188569	-2.03901	0.000101166	0	-3.87938	0.00150942	3.24604	5.75264	2.9e-15
chr10:7239872-7240751		chr10:7239872-7240751	0.0126427	-3.15567	2.48e-13	0.0157762	-2.77597	8.29e-11	5.21823	6.87153	6.92e-57	0.0146665	-2.76112	1.86e-08	0.0471947	-0.836909	0.382559	5.743	6.33585	2.34e-27
chr2:125682969-125683752	Cops2	chr2:125682969-125683752	0.0126427	-3.58194	2.36e-19	0.0157762	-3.20455	6.79e-16	6.167	6.53715	6.99e-57	0.0188569	-2.84974	4.6e-11	0.0209754	-2.29881	0.00358345	10.9866	7.11091	4.42e-49
chr14:45420740-45421622	Txndc16	chr14:45420740-45421622	0.018964	-2.36932	2.36e-08	0.00876453	-3.3396	8.18e-12	4.86244	7.09277	2e-56	0.0167617	-2.3688	2.56e-06	0.0419508	-0.784554	0.473618	3.74543	5.80821	1.28e-17
chr17:80403905-80404726		chr17:80403905-80404726	0.0126427	-2.30948	6.38e-06	0.00350581	-3.76991	1.99e-09	3.91367	7.82962	2.02e-56	0.00419042	-3.4151	1.02e-06	0.0209754	-1.06318	0.372475	1.74787	5.24385	7.45e-09
chr11:75188041-75188850		chr11:75188041-75188850	0.0331871	-1.74391	2.13e-06	0.019282	-2.49467	5.69e-10	4.86244	6.6665	2.4e-56	0.0209521	-2.27455	5.14e-07	0.0262193	-1.60972	0.0516976	4.74421	5.97503	9.09e-24
chr5:27419364-27420256	Dpp6	chr5:27419364-27420256	0.00632135	-3.79027	2.06e-14	0.0105174	-3.06512	6.44e-11	4.50665	6.94012	3.05e-56	0.0146665	-2.50702	8.51e-07	0.0104877	-2.39027	0.0136386	5.743	6.68162	2.19e-32
chr9:3258370-3259308		chr9:3258370-3259308	0.380861	0.0603257	0.853079	0.0648575	-2.91863	5.53e-35	11.2666	5.28953	3.21e-56	0.0586659	-2.9731	1.2e-29	0.120609	-1.6725	8.96e-05	22.972	6.22101	9.71e-59
chr7:90714200-90715115	Dlg2	chr7:90714200-90715115	0.0126427	-3.27669	2.5e-15	0.00876453	-3.66766	7.69e-16	5.09963	6.57571	3.03e-55	0.0167617	-2.70322	4.06e-09	0.0524385	-0.812787	0.360864	7.99026	6.85172	4.61e-41
chr10:40884447-40885240		chr10:40884447-40885240	0.0790168	-1.59334	2.18e-09	0.0893982	-1.34196	5.14e-07	7.59015	5.88975	6.25e-55	0.0565707	-1.98917	4.06e-10	0.0839016	-1.17212	0.0480518	10.4872	6.02863	1.45e-35
chr15:98904177-98904982	Gm8973	chr15:98904177-98904982	0.121686	-1.28051	6.28e-08	0.0999156	-1.56366	1.26e-10	8.53892	5.61686	1.15e-54	0.115237	-1.26671	4.59e-06	0.131096	-0.893707	0.10818	11.9854	5.82407	2.31e-36
chr9:63762128-63762884		chr9:63762128-63762884	0.0284461	-2.46999	8.41e-13	0.0210349	-2.83946	3.71e-14	5.92981	6.37594	1.94e-54	0.0565707	-1.2739	0.000913703	0.0419508	-1.45739	0.0511688	7.74056	6.31424	1.45e-32
chr14:33208461-33209342	Frmpd2	chr14:33208461-33209342	0.0284461	-2.63838	8.37e-15	0.0490814	-1.74721	6.83e-08	6.52279	6.34222	2.44e-54	0.0272377	-2.53574	1.52e-10	0.0734139	-0.845954	0.27236	8.73934	6.33818	1.95e-33
chr1:117031939-117032836		chr1:117031939-117032836	0.00316067	-3.89444	1.8e-09	0.00350581	-3.67578	1.53e-08	3.91367	8.13996	3.21e-54	0.0125713	-2.03224	0.00156092	0.0104877	-1.73673	0.154571	1.49817	5.10865	6.17e-07
chrX:103919899-103920793		chrX:103919899-103920793	0.00790169	-4.20661	5.22e-22	0.019282	-2.94824	4.42e-14	6.2856	6.5523	5.93e-54	0.0230473	-2.59344	1.36e-09	0.0629262	-0.886981	0.29137	9.98782	6.86202	2.23e-40
chr5:97196798-97197691	Bmp2k	chr5:97196798-97197691	0.00790169	-3.72249	8.51e-16	0.019282	-2.44798	3.24e-09	4.74385	6.68254	7.06e-53	0.00838084	-3.42116	1.48e-10	0.0104877	-2.59191	0.00497854	7.49086	6.95623	1.41e-39
chr1:83993188-83994112		chr1:83993188-83994112	0.00948202	-3.38614	9.73e-14	0.0122703	-2.96492	3.88e-11	4.38806	6.66114	1.14e-52	0.0104761	-3.04491	4.87e-09	0.0262193	-1.46066	0.0935057	6.74178	6.87865	2.42e-38
chr6:79578779-79579673		chr6:79578779-79579673	0.00316067	-4.66663	2.64e-18	0.0157762	-2.64299	6.75e-10	4.38806	6.62462	2.99e-52	0.0125713	-2.8323	2.15e-08	0.0419508	-0.865854	0.378652	6.74178	6.8495	4.4e-38
chr7:120949220-120949986	Gm36736	chr7:120949220-120949986	0.0284461	-1.8432	2.74e-06	0.0105174	-3.18711	4.32e-12	4.50665	6.69911	4.22e-52	0.0188569	-2.28819	1.82e-06	0.0419508	-0.865854	0.384923	4.49452	6.03881	1.49e-22
chr17:58160476-58161362	Cntnap5c	chr17:58160476-58161362	0.00948202	-3.57135	9.54e-16	0.0175291	-2.66543	9.47e-11	4.86244	6.60091	6.14e-52	0.0104761	-3.22895	1.9e-10	0.0209754	-1.91634	0.0237171	7.99026	6.97948	7.71e-41
chr2:10789480-10790351		chr2:10789480-10790351	0.00632135	-3.35417	1.36e-09	0.00525872	-3.47151	1.94e-09	3.91367	7.46189	8.7e-52	0.00838084	-2.7807	6.64e-06	0.0104877	-1.96143	0.0749782	3.24604	6.14495	1.68e-17
chr5:112257890-112258750		chr5:112257890-112258750	0.0395084	-1.78705	3.94e-07	0.0490814	-1.38646	7.22e-05	5.57402	6.50622	8.79e-52	0.0481899	-1.34509	0.0010363	0.036707	-1.46801	0.0665131	3.24604	4.99115	9.58e-12
chr15:71413942-71414825	Fam135b	chr15:71413942-71414825	0.00316067	-4.86165	2.13e-20	0.0122703	-3.18589	5.71e-13	5.09963	6.66882	8.97e-52	0.00838084	-3.53454	2.08e-11	0.0209754	-1.95029	0.0226987	8.98904	7.20138	4.18e-44
chr16:53822004-53822874		chr16:53822004-53822874	0.00948202	-2.2624	0.000157195	0	-4.97484	4.58e-09	3.2021	8.25116	9.9e-52	0.00838084	-2.2168	0.0016798	0	-3.03578	0.0372888	0.998782	4.85955	5.08e-05
chr10:51521018-51521739		chr10:51521018-51521739	0.0695348	-1.82923	5.56e-12	0.0543401	-2.16005	1.49e-14	7.23437	5.74735	1.14e-51	0.123617	-0.771242	0.0175279	0.13634	-0.487671	0.504044	9.98782	5.90719	1.2e-33
chr12:43733209-43734078		chr12:43733209-43734078	0.00316067	-4.06256	3.23e-11	0	-5.45744	1.25e-12	3.67648	7.37308	1.14e-51	0.0167617	-1.81487	0.00186637	0.036707	-0.41581	0.778391	2.74665	5.91363	1.66e-15
chr9:123452263-123453150	Slc6a20b	chr9:123452263-123453150	0.0237051	-2.69017	2.17e-14	0.0280465	-2.37703	1.84e-11	5.33683	6.1921	1.22e-51	0.0419042	-1.68894	1.11e-05	0.0471947	-1.25195	0.0886497	8.73934	6.62334	6.59e-41
chr14:59046956-59047845		chr14:59046956-59047845	0.0252854	-2.00367	6.35e-07	0.0140232	-2.78501	4.08e-10	4.62525	6.81205	1.58e-51	0.0167617	-2.4302	8.8e-07	0.0471947	-0.683897	0.540378	3.99513	5.8495	1.14e-18
chr12:107706604-107707480		chr12:107706604-107707480	0.014223	-2.4631	1.22e-07	0.00876453	-3.03294	3.31e-09	3.91367	7.05589	2.63e-51	0.0167617	-2.0547	0.000111366	0.0524385	-0.154707	0.953487	2.49695	5.47496	7.76e-13
chr13:106136320-106137213	Gm10739	chr13:106136320-106137213	0.00316067	-4.13295	2.18e-11	0.0105174	-2.63587	7.8e-07	4.15087	7.65802	4.82e-51	0.00838084	-2.79478	8.37e-06	0.0209754	-1.21053	0.311956	2.49695	5.66137	1.39e-11
chr18:44147237-44148119	Spink5	chr18:44147237-44148119	0.00632135	-4.24398	1.86e-20	0.0140232	-3.14647	3.15e-14	4.98104	6.35893	5.03e-51	0.00838084	-3.67052	3.97e-13	0.0419508	-1.20741	0.126191	10.4872	7.3532	1.22e-54
chr5:83208521-83209389		chr5:83208521-83209389	0.00632135	-3.57656	1.43e-11	0.00350581	-4.11891	3.25e-12	4.15087	7.13955	7.76e-51	0.0209521	-1.79095	0.000664854	0.0314631	-0.908964	0.410796	3.74543	6.12703	3.31e-19
chr9:15293223-15294114	Gm34973	chr9:15293223-15294114	0.0410888	-2.87814	2.17e-26	0.0175291	-4.01208	1.52e-33	7.59015	5.52928	7.87e-51	0.029333	-3.19574	5.79e-22	0.0786578	-1.51484	0.00476994	28.4653	7.95129	7.98e-113
chr18:57355389-57356170	Megf10	chr18:57355389-57356170	0.146971	-1.48525	1.05e-12	0.180549	-1.093	2.35e-07	9.48769	5.20944	1.26e-50	0.230473	-0.624474	0.0175201	0.183535	-0.863381	0.0715542	14.4823	5.61082	1.02e-37
chr6:23397646-23398598	Cadps2	chr6:23397646-23398598	0.00474101	-3.88631	2.3e-12	0.0105174	-2.82315	1.47e-08	4.03227	7.09833	1.43e-50	0.0188569	-1.91563	0.000343493	0.0314631	-0.884089	0.403926	3.49574	6.03082	2.82e-18
chr9:123461553-123462456	Slc6a20b	chr9:123461553-123462456	1.8806	1.35631	7.77e-37	0.241901	-2.61736	1e-56	22.8891	4.55569	3.84e-50	0.247235	-2.50117	7.73e-45	0.309387	-1.94679	1.86e-11	28.2156	4.65285	2.1e-29
chrX:119624030-119624924	Pcdh11x	chrX:119624030-119624924	0.00316067	-4.40739	1.21e-14	0.00350581	-4.18874	4.62e-13	4.15087	6.98483	6.5e-50	0	-5.44143	4.17e-12	0	-3.85718	0.00170738	6.74178	7.26454	2.28e-38
chr4:6907002-6907890	Tox	chr4:6907002-6907890	0.00158034	-4.52723	3.36e-11	0	-5.32417	1.19e-11	3.43929	7.47109	1.64e-49	0	-4.96936	8.47e-09	0.036707	-0.272219	0.885376	3.24604	6.40079	1.25e-19
chr2:143178392-143179281		chr2:143178392-143179281	0.00948202	-2.51824	6.71e-06	0.00175291	-4.1944	2.82e-09	3.32069	7.64373	3.73e-49	0	-4.85647	5.42e-08	0.0314631	-0.360527	0.816211	1.99756	5.67018	3.09e-11
chr3:60187848-60188678		chr3:60187848-60188678	0.00316067	-3.70411	3.46e-08	0.00876453	-2.42887	3.39e-05	3.32069	7.96565	3.86e-49	0.00838084	-2.3562	0.000642971	0	-3.16788	0.025739	1.49817	5.32497	8.93e-08
chr4:152565240-152566181	Nphp4	chr4:152565240-152566181	0.0316067	-3.36957	8.83e-33	0.0297994	-3.38327	1.53e-29	7.94594	5.47713	4.26e-49	0.0251425	-3.5144	3.37e-25	0.0576824	-2.04889	0.000130176	32.2107	8.12147	7.64e-121
chr6:147026793-147027744		chr6:147026793-147027744	0.0331871	-2.03609	7.6e-09	0.0175291	-2.90301	3.9e-13	5.09963	6.31518	7.04e-49	0.0209521	-2.5482	5.97e-09	0.036707	-1.44587	0.0707562	8.23995	6.70127	6.5e-38
chr8:26074065-26074892	Letm2	chr8:26074065-26074892	0.0110624	-2.63303	2.13e-07	0.00701162	-3.13551	1.27e-08	3.67648	7.23557	9.15e-49	0.00419042	-3.54568	1.5e-07	0.0104877	-1.96143	0.0728591	3.49574	6.28457	1.27e-19
chr5:85454618-85455511		chr5:85454618-85455511	0	-5.81102	2.58e-15	0	-5.59237	8.48e-14	3.79508	7.15513	9.47e-49	0.0146665	-2.14445	0.000146536	0.0104877	-2.04235	0.0637906	4.74421	6.78794	3e-27
chr17:11586780-11587671	Prkn	chr17:11586780-11587671	0.00948202	-3.47244	1.59e-13	0.00525872	-4.08879	1.3e-14	4.98104	6.86033	3.14e-48	0.00628563	-3.73399	1.32e-10	0.0629262	-0.364683	0.77167	6.49208	6.67173	2.95e-28
chr18:85288459-85289322		chr18:85288459-85289322	0.018964	-2.65196	1.62e-11	0.0105174	-3.37854	3.45e-14	4.50665	6.35516	5.87e-48	0.00419042	-4.27987	7.51e-14	0.0209754	-1.94188	0.0233082	9.23873	7.2826	8.39e-50
chrX:112009871-112010763	Chm	chrX:112009871-112010763	0.00948202	-2.85453	6.29e-08	0.00350581	-3.9143	1.84e-10	3.79508	7.31383	6.9e-48	0.00419042	-3.55949	1.58e-07	0.0524385	0.0135646	1	2.74665	5.82617	8.15e-14
chr1:19985871-19986819		chr1:19985871-19986819	0.00316067	-5.35534	1.95e-29	0.00350581	-5.13669	1.04e-25	5.45542	5.98076	7.96e-48	0.0335234	-2.19449	6.52e-09	0.0629262	-1.02203	0.16638	15.2314	7.68873	5.35e-73
chr13:45249329-45250269		chr13:45249329-45250269	0.014223	-2.84161	3.87e-11	0.0140232	-2.78501	2.26e-10	4.15087	6.50992	2.46e-47	0.0104761	-3.04491	6.75e-09	0.0576824	-0.400543	0.743326	5.99269	6.62627	3.92e-32
chr5:31687564-31688438	Slc4a1ap	chr5:31687564-31688438	0.00632135	-3.43663	2.66e-10	0.0157762	-2.14959	8.91e-06	3.79508	7.15513	3.81e-47	0.00838084	-2.86316	2.33e-06	0	-3.65331	0.00549942	3.74543	6.30864	7.76e-20
chr5:121779552-121780235	Acad10	chr5:121779552-121780235	0.0252854	-2.02473	5.6e-07	0.0262936	-1.90395	2.76e-06	4.38806	6.62462	5.3e-47	0.0167617	-2.4501	7.68e-07	0.0262193	-1.48016	0.10791	4.36967	5.9871	2.5e-20
chr2:24612754-24613596	Cacna1b	chr2:24612754-24613596	0.0126427	-2.13752	0.000146751	0.0105174	-2.31751	6.48e-05	3.67648	8.05115	5.96e-47	0.00419042	-3.25463	1.67e-05	0.0314631	-0.378449	0.828982	0.249695	2.88757	0.706181
chrX:105920861-105921685		chrX:105920861-105921685	0.0489904	-1.72477	7.54e-08	0.0508343	-1.61283	6.01e-07	5.57402	6.07813	8.17e-47	0.0439994	-1.75868	2.93e-06	0.0943893	-0.405382	0.688186	5.99269	5.72679	1.72e-22
chr19:13054377-13055363		chr19:13054377-13055363	0.0205444	-2.69616	2.22e-12	0.00701162	-4.03294	1.65e-17	4.86244	6.28541	2.45e-46	0.0146665	-2.9771	1.84e-10	0.0576824	-0.776691	0.399248	9.48843	7.09614	3.35e-45
chr8:95979816-95980685	Cngb1	chr8:95979816-95980685	0.00948202	-2.92423	1.85e-08	0.00876453	-2.94152	2.67e-08	3.79508	7.15513	5.49e-46	0.0167617	-1.96072	0.000464969	0.0314631	-0.76652	0.558925	2.74665	5.7437	2.41e-13
chr9:24086466-24087359	Npsr1	chr9:24086466-24087359	0.0126427	-2.43366	1.21e-06	0.0122703	-2.39972	2.76e-06	3.55788	7.15661	9.51e-46	0.0125713	-2.25221	0.000121833	0.0262193	-0.904848	0.467623	2.24726	5.51698	2.81e-11
chr8:115051407-115052293	Vat1l	chr8:115051407-115052293	0.00948202	-2.78128	1.96e-07	0	-5.45744	2.7e-12	3.67648	7.37308	1.36e-45	0	-5.10263	2.68e-09	0.0262193	-0.860904	0.530028	3.49574	6.36052	3.61e-18
chr8:38230353-38231249	Sgcz	chr8:38230353-38231249	0.0126427	-2.86717	2.18e-10	0	-5.90395	4.43e-17	3.91367	6.59399	2.48e-45	0.00838084	-3.18509	1.48e-08	0.0314631	-1.09388	0.254914	6.74178	7.08396	5.87e-38
chr1:14170465-14171453		chr1:14170465-14171453	0.00632135	-4.44993	1.61e-23	0.0227878	-2.68502	5.91e-13	5.09963	6.07321	2.65e-45	0.00419042	-4.6266	1.43e-17	0.0419508	-1.4175	0.0574826	13.4836	7.64729	1.55e-64
chr19:57202938-57203808	Ablim1	chr19:57202938-57203808	0.0347674	-1.42262	0.0003872	0.0245407	-1.91155	3.66e-06	3.91367	6.48003	1.24e-44	0.0188569	-2.19574	6.78e-06	0.036707	-0.954479	0.31599	3.24604	5.57206	1.21e-15
chr16:50108417-50109312	Bbx	chr16:50108417-50109312	0.0205444	-2.33587	2.36e-08	0.0297994	-1.71312	2.69e-05	4.38806	6.62462	1.44e-44	0.0272377	-1.7624	0.000203443	0.0104877	-2.50892	0.011459	4.24482	5.93439	1.34e-18
chr14:115027710-115028574	ENSMUSG00000120119	chr14:115027710-115028574	0.00790169	-3.17359	1.11e-09	0.00876453	-2.95494	1.76e-08	3.55788	6.92054	1.82e-44	0.0104761	-2.60013	9.67e-06	0.0262193	-1.01588	0.372512	3.99513	6.41654	4.39e-22
chr1:86269610-86270472		chr1:86269610-86270472	0.0316067	-2.72509	7.01e-19	0.0455756	-2.11228	1.82e-12	5.45542	5.5774	3.05e-44	0.0712372	-1.33984	4.47e-05	0.104877	-0.567379	0.445731	12.9842	6.83378	6.38e-56
chr6:100262985-100263841	Rybp	chr6:100262985-100263841	0.0126427	-2.83374	6.5e-10	0.0262936	-1.70388	5.36e-05	3.91367	6.65453	4.65e-44	0.00419042	-3.91133	4.41e-10	0.0629262	-0.0997107	0.991943	3.99513	6.05595	1.15e-19
chr4:65796460-65797349	Astn2	chr4:65796460-65797349	0.0252854	-3.4631	1.11e-29	0.019282	-3.76611	3.62e-29	6.75998	5.45469	5.36e-44	0.0230473	-3.4113	1.48e-21	0.0576824	-1.82705	0.00133026	28.2156	8.18099	1.68e-112
chr13:85096896-85097830		chr13:85096896-85097830	0.0110624	-3.02604	6.61e-11	0.0122703	-2.80738	1.59e-09	3.79508	6.55027	6.64e-44	0.00419042	-3.92206	3.14e-10	0.0419508	-0.687256	0.555519	5.99269	6.85097	3.52e-33
chr7:48938865-48939553	Nav2	chr7:48938865-48939553	0.0158034	-2.03609	6.56e-05	0.00525872	-3.38493	1.38e-08	3.55788	7.32654	8.31e-44	0.00838084	-2.69324	3.25e-05	0.0209754	-1.10899	0.343208	2.24726	5.60237	1e-10
chr11:28883186-28884058		chr11:28883186-28884058	0	-5.11219	4.05e-09	0	-4.89354	1.7e-08	2.9649	8.14222	8.52e-44	0.00209521	-3.51767	4.29e-05	0.0157316	-0.890348	0.550575	1.74787	5.83753	1.41e-09
chr11:10320589-10321488		chr11:10320589-10321488	0.00316067	-3.75856	1.5e-08	0.0122703	-2.03294	0.00028902	3.2021	7.6411	1.05e-43	0.0188569	-1.31773	0.047972	0.0209754	-0.827807	0.534005	0.749086	4.25256	0.00620235
chr6:96385629-96386505	Tafa1	chr6:96385629-96386505	0.00316067	-4.74063	3.09e-18	0.00876453	-3.49467	3.67e-13	4.38806	6.48711	1.51e-43	0.0125713	-2.90825	1.46e-08	0.0419508	-0.942816	0.334352	8.23995	7.19312	2.4e-40
chr3:99486713-99487699		chr3:99486713-99487699	0.014223	-2.93913	4.78e-12	0.0157762	-2.72047	2.33e-10	4.15087	6.34391	1.55e-43	0.00628563	-3.74309	2.29e-11	0.0209754	-1.82781	0.0389969	8.23995	7.19312	1.76e-43
chr5:119074512-119075507		chr5:119074512-119075507	0.0110624	-3.27979	1.08e-13	0.00876453	-3.49467	1.52e-13	4.03227	6.27166	6.46e-43	0.0188569	-2.36566	5.59e-07	0.0419508	-0.942816	0.315365	7.99026	7.11965	6.49e-43
chr4:135620352-135621243		chr4:135620352-135621243	0.0205444	-2.30484	2.53e-08	0.0175291	-2.46513	7.9e-09	3.91367	6.37442	1.69e-42	0.0146665	-2.60013	2.34e-07	0.0524385	-0.526074	0.642129	5.4933	6.46238	5.15e-28
chr1:65825538-65826186		chr1:65825538-65826186	0.0126427	-2.83374	1.07e-09	0.019282	-2.16584	1.03e-06	3.91367	6.65453	5.23e-42	0.0251425	-1.68396	0.00100753	0.0209754	-1.56842	0.122977	4.24482	6.16885	4.05e-20
chr3:90440163-90441051		chr3:90440163-90441051	0.0316067	-1.69881	1.58e-05	0.0175291	-2.51541	4.61e-09	4.03227	6.36682	5.46e-42	0.0251425	-1.89969	5.8e-05	0.036707	-1.06512	0.264877	4.74421	6.11475	2.12e-22
chr7:85071566-85072462		chr7:85071566-85072462	0.0126427	-2.27669	1.41e-05	0.00350581	-3.73921	3.58e-09	3.2021	7.14153	6.72e-42	0.00419042	-3.3844	1.67e-06	0.0209754	-1.03182	0.432407	2.99635	6.2061	1.26e-16
chr5:113618373-113619256		chr5:113618373-113619256	0.0205444	-2.4537	4.29e-10	0.0157762	-2.75771	5.08e-11	3.91367	6.13996	6.88e-42	0.0230473	-2.12137	2.7e-06	0.0524385	-0.671925	0.510888	6.99147	6.76353	3.61e-37
chr16:17221946-17222838	Pi4ka	chr16:17221946-17222838	0.384022	0.727396	0.000571175	0.0473285	-2.97201	1.2e-28	7.82735	5.11123	1.53e-41	0.0565707	-2.6172	3.66e-20	0.110121	-1.39775	0.00436635	10.7369	5.33796	1.91e-27
chr2:179279924-179280816	Cdh4	chr2:179279924-179280816	0.0126427	-2.62816	4.96e-08	0.00876453	-3.03294	4.77e-09	3.43929	6.66963	2e-41	0.0188569	-1.88964	0.000430054	0.0314631	-0.858778	0.452213	3.99513	6.31345	1.22e-21
chr9:75928806-75929659	Hmgcll1	chr9:75928806-75929659	0	-5.4631	7.4e-12	0.00876453	-2.57509	7.82e-06	3.0835	7.27572	2.56e-41	0.00419042	-3.27151	5.8e-06	0.0209754	-0.916343	0.476601	2.99635	6.35585	4.47e-17
chr10:12688663-12689609	Utrn	chr10:12688663-12689609	0.0347674	-2.36275	7.38e-13	0.0245407	-2.80886	4.57e-15	5.33683	5.8332	4.06e-41	0.0188569	-3.06828	2.03e-13	0.0314631	-2.01588	0.00550028	14.4823	7.43261	1.41e-60
chr9:82564238-82565133		chr9:82564238-82565133	0	-5.37871	2.11e-11	0.00701162	-2.76687	3.95e-06	2.84631	7.20315	8.63e-41	0	-4.80524	1.1e-07	0.0104877	-1.60084	0.19652	3.49574	6.78862	1.73e-22
chr1:182315555-182316502	Capn2, Gm37885	chr1:182315555-182316502	0.018964	-2.71262	3.88e-12	0.0315523	-1.89464	3.38e-07	4.15087	6.06012	1.5e-40	0.0125713	-3.08228	2.24e-10	0.0471947	-0.958654	0.28497	8.23995	6.9201	8.4e-41
chr10:71966140-71967035		chr10:71966140-71967035	0.0252854	-3.91902	7.91e-44	0.0210349	-4.09859	7.22e-41	7.23437	4.99136	1.68e-40	0.0209521	-3.99036	8.69e-33	0.13634	-1.06548	0.0294567	42.6979	8.58717	8.72e-164
chr19:10255441-10256291	Dagla	chr19:10255441-10256291	0.0426691	-1.12705	0.00599072	0.0210349	-2.18261	4.17e-07	4.03227	6.4864	2.62e-40	0.0419042	-1.04911	0.0329881	0.036707	-0.995701	0.304136	1.74787	4.54207	2.57e-06
chr11:101979235-101980126	Mpp2	chr11:101979235-101980126	0.336612	-1.30523	8.03e-15	0.347075	-1.21178	1.88e-12	13.52	4.53456	3.77e-40	0.299615	-1.39599	4.47e-13	0.519141	-0.393157	0.415529	48.1912	6.52355	2.58e-84
chr8:89533255-89534120	Rps6-ps2	chr8:89533255-89534120	0.0110624	-2.51146	1.51e-06	0.00175291	-4.38493	1.16e-10	3.0835	6.92208	4.35e-40	0.00628563	-3.00006	4.88e-06	0.0104877	-1.84595	0.103214	3.99513	6.712	1.05e-23
chr1:55187015-55187865	Mob4	chr1:55187015-55187865	0.00948202	-2.17359	0.000403614	0.00350581	-3.26614	2.68e-06	2.60912	7.56572	7.81e-40	0.00419042	-2.91133	0.000198325	0.0209754	-0.546394	0.7792	1.24848	5.28878	7.46e-07
chr5:114304162-114305050	Acacb	chr5:114304162-114305050	0.0252854	-2.55283	5.85e-13	0.0122703	-3.48545	4.59e-17	4.38806	5.80699	1.17e-39	0.039809	-1.72299	1.22e-05	0.0943893	-0.220078	0.882069	9.98782	6.97503	2.34e-47
chr17:22877267-22878126		chr17:22877267-22878126	0.00474101	-3.87403	1.85e-12	0.00701162	-3.32107	4.21e-10	3.32069	6.55062	1.24e-39	0.00838084	-2.96626	5.97e-07	0.0314631	-0.871489	0.452972	5.743	7.05713	1.63e-33
chr11:56109834-56110721		chr11:56109834-56110721	0.0173837	-1.74063	0.000692351	0.0105174	-2.38705	1.2e-05	2.9649	7.0326	1.36e-39	0.0230473	-1.16717	0.0612334	0	-3.35375	0.0133054	1.49817	5.10865	2.02e-07
chr8:28174191-28175043		chr8:28174191-28175043	0	-5.4794	4.55e-12	0.00350581	-3.64299	1.57e-08	2.84631	6.97488	2.25e-39	0.0104761	-2.23756	0.000400346	0.00524385	-2.30539	0.0710292	3.99513	6.9235	1.11e-25
chr4:97483599-97484452	E130114P18Rik	chr4:97483599-97484452	0.00316067	-3.94227	4.89e-10	0.00876453	-2.67578	1.24e-06	2.9649	6.93072	9.58e-39	0.0104761	-2.32098	0.000200648	0.0262193	-0.736725	0.565892	3.24604	6.37942	9.57e-19
chr1:164476680-164477613	Gm37853, Gm37754	chr1:164476680-164477613	0.0237051	-2.21312	3.7e-08	0.0140232	-2.89121	7.68e-11	4.03227	6.25639	1.34e-38	0.0230473	-2.09317	1.07e-05	0.0209754	-1.83691	0.0454032	6.99147	6.80342	9.26e-33
chr6:48246783-48247678		chr6:48246783-48247678	0.0126427	-2.54799	1.75e-07	0.00701162	-3.23127	2.67e-09	3.2021	6.61644	1.87e-38	0	-5.25038	1.25e-10	0.0104877	-2.05541	0.0658456	5.4933	7.09532	3.76e-32
chr8:96752971-96753871		chr8:96752971-96753871	0.00316067	-3.60853	2.64e-07	0.00350581	-3.38988	8.14e-07	2.84631	7.57755	5.1e-38	0.00419042	-3.03507	9.22e-05	0.0104877	-1.45082	0.287349	2.24726	6.12703	4.23e-12
chr2:149972063-149972961	Zfp120	chr2:149972063-149972961	0.00948202	-2.5001	9.67e-06	0.0140232	-1.88188	0.000434296	2.72771	6.98691	7.99e-38	0.00419042	-3.22028	8.31e-06	0	-3.25535	0.0201391	2.74665	6.25828	1.44e-16
chr18:37615405-37616290	Gm37013, Gm38666, Gm37388, Pcdhb16	chr18:37615405-37616290	0	-5.23249	5.05e-10	0.00525872	-2.95494	3.46e-06	2.60912	7.25538	1.06e-37	0.00838084	-2.25802	0.00134397	0.036707	0.066583	1	1.99756	5.91682	9.36e-12
chr18:16591263-16592172		chr18:16591263-16592172	0.0268657	-2.71639	1.25e-15	0.0245407	-2.77899	6.6e-15	4.74385	5.62295	3.16e-37	0.0146665	-3.37272	1.02e-14	0.0419508	-1.61267	0.0216585	15.7308	7.712	7.8e-71
chr3:6926368-6927255		chr3:6926368-6927255	0.00316067	-3.20007	2.04e-05	0.0122703	-1.42887	0.0317433	2.25333	7.7552	1.6e-36	0	-4.26309	2.92e-05	0.00524385	-1.65331	0.296304	0.998782	5.26721	1.21e-05
chr9:101901882-101902770	Ephb1	chr9:101901882-101902770	0.00948202	-1.68817	0.0144859	0.00350581	-2.81476	0.000291018	2.13473	8.02029	2.71e-36	0	-4.10263	0.000115511	0	-2.51838	0.132642	0.749086	5.0275	0.000443871
chr7:24540009-24540950		chr7:24540009-24540950	0.0316067	-1.65575	3.23e-05	0.0403168	-1.21128	0.0021797	3.55788	6.1249	3.15e-36	0.039809	-1.16356	0.0134565	0.036707	-1.02586	0.295647	2.74665	5.21319	9.01e-12
chr1:66775751-66776585	Kansl1l	chr1:66775751-66776585	0.0158034	-2.18809	9.14e-06	0.0262936	-1.35487	0.00516561	3.32069	6.79573	3.16e-36	0.00838084	-2.8362	5.44e-06	0.0314631	-0.739039	0.565405	2.24726	5.43636	7.67e-10
chr5:40683525-40684410		chr5:40683525-40684410	0.00316067	-3.70411	3e-08	0.00350581	-3.48545	1.58e-07	2.60912	7.03965	5.22e-36	0.00209521	-3.73399	3.11e-06	0	-3.16788	0.0250961	3.74543	7.02234	4.27e-24
chr16:43478304-43479474	Tigit	chr16:43478304-43479474	0.00948202	-2.86874	1.57e-07	0.0157762	-2.09244	5.11e-05	3.43929	6.95651	7.34e-36	0.0209521	-1.58548	0.00797193	0.0419508	-0.319885	0.857625	1.99756	5.2759	4.83e-08
chr6:24958687-24959573		chr6:24958687-24959573	0	-5.06976	2.17e-08	0.00175291	-3.82941	1.08e-06	2.72771	7.88	9.32e-36	0.00838084	-2.08556	0.00797474	0.0262193	-0.215188	0.924204	1.24848	5.33854	8.66e-06
chr6:75179453-75180344	Gm8993	chr6:75179453-75180344	0	-4.67609	6.91e-07	0	-4.45744	2.83e-06	2.13473	8.02029	1.24e-35	0	-4.10263	0.00012247	0.0104877	-0.875701	0.627423	1.49817	6.12703	9.53e-10
chr1:92200848-92201706		chr1:92200848-92201706	0.0252854	-1.43977	0.00236657	0.0227878	-1.54751	0.00140564	3.0835	6.63829	2.14e-35	0.0146665	-2.08842	0.000314315	0.036707	-0.504166	0.736074	1.49817	4.82747	2.23e-06
chr4:108237479-108238420	Shisal2a	chr4:108237479-108238420	0.0126427	-2.78794	3.43e-09	0.0122703	-2.7508	1.59e-08	3.43929	6.39092	2.6e-35	0.029333	-1.40596	0.0068686	0.0209754	-1.52403	0.143907	4.99391	6.54599	3.28e-24
chr2:34668395-34669240	Rabepk	chr2:34668395-34669240	0.0489904	-1.34352	0.00014317	0.0210349	-2.58442	4.82e-11	3.91367	5.79513	5.34e-35	0.0314282	-1.90594	6.11e-06	0.0419508	-1.20741	0.135728	7.49086	6.58745	5.56e-34
chr8:66565395-66566277	Marchf1	chr8:66565395-66566277	0.00158034	-4.36122	7.74e-10	0.0280465	-0.76364	0.190242	2.60912	6.92418	1.01e-34	0.0167617	-1.4891	0.0249066	0.0157316	-1.16788	0.38011	1.24848	4.9816	4.51e-06
chr6:133290856-133291747		chr6:133290856-133291747	0	-5.34352	5.26e-11	0.00350581	-3.50383	9.39e-08	2.49052	6.85859	2.13e-34	0.00838084	-2.37506	0.000419385	0.0104877	-1.56477	0.235403	3.74543	6.99377	1.51e-24
chr6:126920410-126921296	D6Wsu163e	chr6:126920410-126921296	0.0268657	-2.21745	6.24e-08	0.0280465	-2.08987	4.03e-07	4.62525	6.29359	3.06e-34	0.0502851	-1.10828	0.0217126	0.0209754	-2.01588	0.0306827	5.4933	6.07457	2.34e-18
chr3:47308951-47309896		chr3:47308951-47309896	0.00474101	-2.98095	1.01e-05	0.0140232	-1.47307	0.0162009	2.37192	7.37484	3.69e-34	0.00419042	-2.84524	0.000439788	0.0104877	-1.26099	0.372475	1.24848	5.36407	1.12e-06
chr16:89577558-89578447		chr16:89577558-89578447	0.00474101	-4.12261	8.71e-15	0.00350581	-4.32933	3.93e-14	3.32069	6.12435	1.03e-33	0.00419042	-3.97453	1.66e-10	0.0314631	-1.12606	0.272057	8.98904	7.77254	9.24e-50
chr2:111569836-111570703	Gm13930	chr2:111569836-111570703	0.00474101	-2.95787	1.17e-05	0.00701162	-2.39382	0.000214112	2.25333	7.24824	1.16e-33	0.00209521	-3.4302	8.66e-05	0.0104877	-1.23827	0.432153	1.99756	6.18475	1.43e-12
chr9:52438996-52439847		chr9:52438996-52439847	0.0158034	-2.42688	3.66e-07	0.0455756	-0.702551	0.164043	3.55788	6.561	1.83e-33	0.0188569	-2.00309	0.000266746	0.0209754	-1.47822	0.183906	2.24726	5.17856	2e-08
chr17:29379040-29379743	Cpne5	chr17:29379040-29379743	0.0521511	-0.774187	0.057094	0.0262936	-1.8511	4.45e-06	3.2021	5.92923	2.84e-33	0.0230473	-1.95377	3.96e-05	0.0471947	-0.653309	0.531098	3.24604	5.52437	3.69e-15
chrX:51120231-51121128		chrX:51120231-51121128	0.00316067	-3.20007	2.29e-05	0.00350581	-2.98141	5.11e-05	2.13473	7.53486	5.78e-33	0.00419042	-2.6266	0.00176431	0	-2.67884	0.115961	1.74787	6.19262	4.49e-11
chr19:4979742-4980634	Peli3	chr19:4979742-4980634	0.0347674	-1.77473	1.88e-06	0.0262936	-2.14257	3.55e-08	3.67648	5.82464	1.26e-32	0.0167617	-2.67813	1.63e-08	0.0996332	0.154046	0.939362	6.49208	6.45123	8.95e-29
chr7:84153147-84153732		chr7:84153147-84153732	0.014223	-2.38218	1.85e-06	0.0140232	-2.32933	5.5e-06	3.2021	6.61644	1.59e-32	0	-5.25038	7.12e-10	0.0262193	-1.01588	0.402161	4.49452	6.65466	3.08e-21
chr4:50756541-50757409		chr4:50756541-50757409	0.00316067	-2.84497	0.00051	0.00350581	-2.62632	0.00122547	1.89754	8.06168	2.77e-32	0.00419042	-2.27151	0.0180411	0	-2.33781	0.207184	0.749086	5.23395	0.000307287
chr1:6273012-6273822	4732440D04Rik	chr1:6273012-6273822	0.0126427	-1.58863	0.0138292	0.0210349	-0.72843	0.308583	2.25333	7.41817	2.98e-32	0.00628563	-2.31285	0.00367296	0	-2.80015	0.0762318	0	1.7578	1
chr6:44331572-44332445		chr6:44331572-44332445	0.00790169	-2.70411	4.7e-06	0	-5.16005	5.22e-10	2.60912	6.92418	6.8e-32	0.00209521	-3.78776	2.83e-06	0.0104877	-1.60084	0.214751	3.74543	6.93827	2.49e-21
chr15:43828759-43829642		chr15:43828759-43829642	0.00790169	-2.3729	0.000337686	0	-4.8511	7.05e-08	2.49052	7.50013	6.95e-32	0.00838084	-2.08556	0.00773371	0.00524385	-1.89035	0.197621	1.74787	5.89097	7.46e-09
chr8:22226860-22227757		chr8:22226860-22227757	0.384022	-0.410554	0.0594495	0.31377	-0.766866	0.000105387	9.1319	4.47029	6.98e-32	0.307996	-0.75797	0.000991055	0.314631	-0.612184	0.200599	13.2339	4.83875	4.53e-23
chr6:44460642-44461503		chr6:44460642-44461503	0.00632135	-2.3256	0.00140298	0.00525872	-2.45744	0.000950226	2.25333	8.00313	7.58e-32	0	-4.18509	0.000110813	0.0314631	0.376438	0.906274	0.249695	3.59652	0.528655
chr7:12216655-12217546	Zfp606	chr7:12216655-12217546	0	-5.83656	1.88e-15	0.00525872	-3.57943	2.98e-10	2.84631	6.28804	8.1e-32	0.00838084	-2.88964	1.8e-06	0.0104877	-2.06835	0.0548124	6.99147	7.6869	1.21e-41
chr19:36235158-36236064	Gm32027	chr19:36235158-36236064	0.00316067	-3.64753	6.91e-08	0	-5.0518	1.96e-09	2.37192	6.86582	9.1e-32	0.0188569	-1.19574	0.0782509	0.036707	0.0247628	1	2.24726	6.07728	5.22e-13
chr18:53428623-53429475	Snx24	chr18:53428623-53429475	0.0284461	-1.2949	0.00658922	0.0210349	-1.71393	0.000436374	3.0835	6.563	9.31e-32	0.0104761	-2.57316	3.09e-05	0.00524385	-2.62731	0.0317635	2.74665	5.75982	4.04e-12
chr10:95594830-95595682	4732465J04Rik	chr10:95594830-95595682	0.0126427	-2.20878	4.14e-05	0.0175291	-1.66543	0.00153091	2.60912	6.65499	2.08e-31	0.00419042	-3.32098	3.72e-06	0.0314631	-0.44799	0.765948	2.49695	5.95457	4.42e-13
chr17:73922124-73922999	Galnt14, Gm49878,Gm49877	chr17:73922124-73922999	0.0173837	-2.16017	3.61e-06	0.0175291	-2.08047	7.98e-06	2.84631	6.20315	2.3e-31	0.0125713	-2.4302	2.23e-05	0.0524385	-0.14141	0.955035	3.99513	6.33012	6.14e-21
chr7:31301602-31302468		chr7:31301602-31302468	0.00632135	-2.89119	3.01e-06	0.00525872	-3.01383	2.06e-06	2.37192	6.82735	2.48e-31	0.0125713	-1.79277	0.00961968	0	-3.13136	0.0332018	2.99635	6.60096	3.82e-18
chr2:38443799-38444600	Nek6	chr2:38443799-38444600	0.00790169	-2.3729	0.000216281	0.0105174	-1.9084	0.00236567	2.25333	7.14515	2.55e-31	0.00628563	-2.4302	0.00155295	0.0104877	-1.28336	0.375939	1.49817	5.63108	2.96e-08
chr10:80855693-80856560	Diras1	chr10:80855693-80856560	0.477262	-0.893637	5.53e-08	0.364604	-1.32677	1.3e-15	11.9782	4.12685	2.8e-31	0.460946	-0.87712	3.44e-06	0.524385	-0.559519	0.16149	48.9403	6.31776	3.39e-79
chr18:7981274-7982103		chr18:7981274-7982103	0.00158034	-3.81102	3.25e-06	0.00525872	-2.5399	0.000389207	2.13473	7.53486	5.14e-31	0.00419042	-2.6266	0.00204887	0	-2.67884	0.122168	1.74787	6.19262	2.1e-10
chr10:65891950-65892852		chr10:65891950-65892852	0.00158034	-3.42993	0.00011792	0.00701162	-1.78501	0.02574	1.89754	8.17716	5.94e-31	0	-3.88964	0.000559474	0	-2.30539	0.210673	0.749086	5.27142	0.000450003
chr2:19513874-19514753	4921504E06Rik, Gm13345	chr2:19513874-19514753	0.0221247	-1.41871	0.00756938	0.0262936	-1.08879	0.0489103	2.84631	6.80887	9.75e-31	0.00209521	-3.96936	5.89e-07	0.0262193	-0.736725	0.590594	1.24848	4.77911	7.09e-05
chr17:56198504-56199356	Zfp959	chr17:56198504-56199356	0.0363477	-0.758557	0.123457	0.0315523	-0.963351	0.0580427	2.72771	6.41433	1.07e-30	0.0167617	-1.84524	0.00157493	0	-3.54639	0.00875946	0.998782	4.29696	0.000840985
chr7:85206966-85207848	Vmn2r70	chr7:85206966-85207848	0	-4.91056	1.42e-07	0.00175291	-3.66766	6.97e-06	2.37192	7.75335	1.07e-30	0	-4.3371	3.76e-05	0.0104877	-1.11897	0.516537	1.99756	6.34003	1.73e-10
chr10:39952118-39953006	Slc16a10	chr10:39952118-39953006	0.0237051	-2.79809	1.7e-15	0.0333052	-2.23127	8.61e-11	3.91367	5.36596	1.2e-30	0.0188569	-2.94117	3.54e-12	0.0996332	-0.29221	0.792168	13.4836	7.46895	1.92e-61
chr9:95781074-95781934	Atr	chr9:95781074-95781934	0.0158034	-2.4146	1.63e-07	0.00701162	-3.4056	1.99e-10	2.9649	6.12336	2.75e-30	0.0104761	-2.77598	1.24e-06	0.036707	-0.752845	0.542519	6.24239	7.11763	7.48e-33
chr11:112490342-112491173		chr11:112490342-112491173	0.00632135	-1.72614	0.0393657	0	-3.99447	0.000148845	1.66035	8.40578	4.49e-30	0	-3.63966	0.00282358	0.0104877	-0.390275	0.867394	0.249695	4.16767	0.368422
chr7:12317472-12318386	Vmn2r53	chr7:12317472-12318386	0.00158034	-4.09113	7.59e-08	0.00701162	-2.48545	0.000107244	2.25333	7.04893	5.43e-30	0.00209521	-3.51767	4.28e-05	0.0104877	-1.32708	0.385925	2.74665	6.68097	1.69e-16
chr17:49567271-49568162	Gm30532	chr17:49567271-49568162	0.0126427	-2.26001	3.88e-05	0.00525872	-3.29281	1.32e-07	2.72771	6.68735	8.09e-30	0.0125713	-2.08228	0.00125635	0.0209754	-1.01588	0.451088	3.24604	6.37942	4.93e-16
chr8:9362721-9363607	Nalf1	chr8:9362721-9363607	0.00316067	-3.62816	1.66e-07	0.0105174	-2.10694	0.000358849	2.37192	6.90535	1.01e-29	0.0188569	-1.17437	0.102077	0	-3.09388	0.0356907	2.24726	6.10194	3.9e-12
chr8:102277889-102278810		chr8:102277889-102278810	0.00316067	-2.4631	0.00552054	0	-3.9143	0.000240759	1.66035	8.76835	1.03e-29	0.00419042	-1.88964	0.0925574	0	-1.97524	0.303912	0.249695	4.25256	0.362194
chr14:34347227-34348120		chr14:34347227-34348120	0.0679545	-0.763406	0.0367234	0.0701162	-0.675389	0.0779096	3.43929	5.53428	1.15e-29	0.0419042	-1.46415	0.000504925	0.0734139	-0.414797	0.70868	1.99756	4.34003	8.67e-07
chr4:143282496-143283361	Gm13057	chr4:143282496-143283361	0.0331871	-1.20245	0.00699807	0.00525872	-3.67983	5.39e-11	2.84631	6.12298	1.22e-29	0.0209521	-1.77813	0.00102167	0.036707	-0.691444	0.588268	3.99513	6.26454	8.16e-20
chrX:47308107-47308968	LOC118568428	chrX:47308107-47308968	0.00790169	-2.14663	0.00148298	0.00175291	-3.6179	9.61e-06	2.13473	7.46775	1.3e-29	0.00628563	-2.21156	0.00955692	0	-2.70394	0.0978883	1.49817	5.88887	2.96e-08
chrX:39779491-39780382		chrX:39779491-39780382	0.00316067	-3.09113	8.92e-05	0.00350581	-2.87248	0.000193612	2.01613	7.59908	2.52e-29	0	-4.15813	8.34e-05	0.0104877	-0.933417	0.644031	1.49817	6.05488	9.92e-09
chr1:140339227-140340080	Kcnt2	chr1:140339227-140340080	0.00790169	-2.4848	3.89e-05	0.00525872	-2.89354	7.98e-06	2.01613	6.59908	3.1e-29	0.0146665	-1.45257	0.0407738	0.0104877	-1.39027	0.309734	2.49695	6.40387	8.78e-17
chr5:49442295-49443185	Kcnip4	chr5:49442295-49443185	0.0126427	-1.69173	0.00777675	0	-4.82941	8.41e-08	2.25333	7.19577	3.86e-29	0.00209521	-3.45257	0.000101378	0.0104877	-1.26099	0.386457	1.99756	6.1556	7.16e-11
chr12:53441523-53442384	Npas3	chr12:53441523-53442384	0.0316067	-1.49399	0.000358407	0.036811	-1.19595	0.00469395	2.9649	5.93072	4.04e-29	0.0209521	-1.97077	0.000101422	0.0629262	-0.122794	0.964176	2.99635	5.52296	3.18e-13
chr8:26602324-26603218	Hook3	chr8:26602324-26603218	0.00474101	-3.41306	1.81e-08	0.0227878	-1.20648	0.021053	2.25333	6.35927	9.21e-29	0.0125713	-1.9804	0.00196552	0.0262193	-0.636031	0.683489	2.74665	6.19116	2.99e-16
chr4:142012623-142013478	Kazn	chr4:142012623-142013478	0.0284461	-1.2793	0.00926367	0.0227878	-1.57757	0.00146428	2.9649	6.48326	1.46e-28	0.0230473	-1.4746	0.0125516	0.036707	-0.532455	0.753191	1.24848	4.52757	0.000246746
chr13:107377249-107378058		chr13:107377249-107378058	0	-5.3256	9.08e-11	0.00701162	-2.71101	1.09e-05	2.25333	6.61081	2.17e-28	0.0104761	-2.07406	0.00255979	0	-3.16788	0.026866	3.99513	7.17143	7.06e-25
chr7:67844497-67845381	Igf1r	chr7:67844497-67845381	0.00316067	-3.22606	1.5e-05	0.0245407	-0.337555	0.726007	1.89754	7.06168	5.28e-28	0.00209521	-3.26309	0.000309249	0	-2.70394	0.0887591	0.998782	5.23806	1.74e-05
chr4:151022701-151023590	Camta1, Tnfrsf9	chr4:151022701-151023590	0.0268657	-3.06736	6.2e-22	0.0227878	-3.23032	3.04e-21	4.26946	4.96504	6.01e-28	0.0125713	-3.90825	1.06e-20	0.0419508	-1.95215	0.00215105	25.0944	8.49984	1.16e-111
chr4:141946146-141946968	Kazn	chr4:141946146-141946968	0.0300264	-1.61248	8.49e-05	0.0280465	-1.66333	4.94e-05	2.72771	5.70246	7.47e-28	0.0272377	-1.62285	0.000770711	0.0734139	0.0722518	0.992274	3.99513	5.98821	6.11e-20
chr18:50829736-50830622		chr18:50829736-50830622	0	-5.15342	2.87e-09	0.0105174	-2.00003	0.00127592	2.25333	6.95873	7.62e-28	0.0125713	-1.64522	0.0280191	0.0209754	-0.590115	0.721664	1.99756	6.0181	1.75e-10
chr4:142400713-142401569	6330411D24Rik	chr4:142400713-142401569	0.0110624	-1.91056	0.00211033	0	-4.8511	2.72e-08	2.01613	6.80261	1.38e-27	0.00628563	-2.4302	0.0014624	0.0104877	-1.28336	0.372276	2.49695	6.54972	1.12e-15
chr19:5561629-5562527	Gm31166	chr19:5561629-5562527	0.0790168	-2.04205	4.17e-16	0.0946569	-1.70062	1.54e-11	5.57402	4.73683	1.5e-27	0.0733324	-2.02183	4.87e-12	0.0891455	-1.49621	0.00538339	27.2168	7.51524	7.46e-86
chr6:12320788-12321678	Thsd7a	chr6:12320788-12321678	0.0158034	-2.67352	1.9e-09	0.00876453	-3.37996	1.18e-11	3.0835	5.83094	1.5e-27	0.00419042	-4.0547	9.23e-11	0.0524385	-0.515806	0.657613	8.73934	7.53981	3.55e-43
chr12:49109540-49110455		chr12:49109540-49110455	0	-5.00367	2.98e-08	0.00350581	-3.15425	1.49e-05	2.13473	7.11982	2.46e-27	0.00628563	-2.36094	0.00345753	0	-2.84595	0.0866023	2.74665	6.84324	5.47e-16
chr6:21096219-21097138		chr6:21096219-21097138	0.0126427	-1.94227	0.000774244	0.00876453	-2.36998	9.38e-05	2.25333	6.71773	5.39e-27	0.00628563	-2.63966	0.000373296	0.0314631	-0.188346	0.932442	1.99756	5.86872	2.97e-10
chr13:3528815-3529693	2810429I04Rik	chr13:3528815-3529693	0.0252854	-1.4708	0.00189589	0.0175291	-1.96944	4.8e-05	2.49052	6.05653	7.91e-27	0.0230473	-1.4746	0.00834107	0	-3.62731	0.00544525	3.74543	6.34426	1.35e-19
chr10:119453725-119454621	Grip1, Gm47027	chr10:119453725-119454621	0.018964	-3.66955	6.79e-29	0.019282	-3.57074	2.58e-25	4.15087	4.78001	1.25e-26	0.0377138	-2.52213	8.26e-14	0.0524385	-1.76156	0.0033608	27.4665	8.56916	3.48e-124
chr18:67485208-67486051	Cidea	chr18:67485208-67486051	0.0126427	-2.08167	0.000139421	0.00876453	-2.50383	1.29e-05	2.13473	6.34222	2.07e-26	0.0209521	-1.18023	0.0771659	0.0104877	-1.61854	0.204531	2.74665	6.28136	6.13e-16
chr1:166686786-166687650	Gm33404	chr1:166686786-166687650	0.0237051	-1.09113	0.0475754	0.0105174	-2.24445	0.000120076	2.25333	6.51128	2.58e-26	0.00628563	-2.75213	0.000110813	0.0104877	-1.60084	0.214543	2.24726	5.93755	1.33e-11
chr5:61855080-61855974		chr5:61855080-61855974	0.0158034	-2.94512	3.31e-12	0.0105174	-3.41229	1.73e-13	3.32069	5.6081	2.71e-26	0.00419042	-4.31285	5.71e-13	0.0734139	-0.305386	0.831985	11.2363	7.74406	1.64e-51
chr10:40304713-40305583	Cdk19	chr10:40304713-40305583	0.018964	-2.11058	8.86e-06	0.0315523	-1.26501	0.00717781	2.84631	6.08451	3.39e-26	0.0377138	-0.910198	0.123202	0.0262193	-1.15581	0.289078	2.74665	5.56313	3.29e-11
chr6:36343280-36344170	9330158H04Rik	chr6:36343280-36344170	0.00158034	-3.61838	1.49e-05	0.00701162	-1.98665	0.00526653	1.66035	7.11628	2.37e-25	0.00419042	-2.4302	0.0078421	0.0104877	-0.845954	0.626555	1.49817	6.16451	9.2e-10
chr1:61705379-61706254	Pard3b	chr1:61705379-61706254	0.00790169	-2.60853	1.66e-05	0.0105174	-2.14758	0.000280161	2.13473	6.53486	2.99e-25	0.00419042	-3.09317	5.12e-05	0.0104877	-1.50892	0.247592	3.24604	6.76644	1.94e-18
chr10:31444496-31445269	Rnf217	chr10:31444496-31445269	0.00790169	-2.56845	1.7e-05	0.00350581	-3.4095	3.9e-07	1.89754	6.30269	3.26e-25	0.0167617	-1.34774	0.0522948	0.0104877	-1.47045	0.269784	3.24604	6.82303	1.46e-21
chr4:27282138-27283017		chr4:27282138-27283017	0.00316067	-3.11915	5.58e-05	0.00701162	-2.10694	0.00339781	1.77894	7.08696	5.46e-25	0.00209521	-3.15813	0.000683179	0.0104877	-0.961431	0.561819	1.74787	6.29696	1.16e-10
chr9:76209524-76210403	Hcrtr2	chr9:76209524-76210403	0.0237051	-2.1017	5.68e-07	0.0210349	-2.21386	3.07e-07	2.84631	5.632	9.88e-25	0.00419042	-4.07406	4.34e-11	0.0419508	-0.845954	0.409206	8.23995	7.35182	5.54e-40
chr2:62284084-62284933	Gm13561, Gm13564	chr2:62284084-62284933	0.00632135	-2.38218	0.00105026	0.0122703	-1.39972	0.0585745	2.01613	7.38758	2.68e-24	0	-4.23756	8.21e-05	0	-2.65331	0.140591	1.24848	5.64786	7.58e-06
chrX:83759048-83759960	Dmd	chrX:83759048-83759960	0.00632135	-2.03929	0.0110766	0	-4.27687	3.01e-05	1.77894	7.76503	3.36e-24	0.00419042	-2.27151	0.025062	0.0104877	-0.687256	0.804418	0.749086	5.23395	0.00147067
chr13:103031488-103032297	Mast4	chr13:103031488-103032297	0.0205444	-1.36624	0.0155884	0.00876453	-2.52198	3.03e-05	2.37192	6.58343	6.09e-24	0.039809	-0.152671	0.918383	0.00524385	-2.23827	0.117306	0.749086	4.21557	0.0171599
chr6:107529695-107530706	Lrrn1	chr6:107529695-107530706	0.0252854	-2.85284	6.52e-16	0.0227878	-2.93185	2.92e-15	3.79508	5.11804	7.31e-24	0.0188569	-3.08556	7.25e-13	0.0419508	-1.65902	0.0236243	18.7272	8.15598	5.9e-76
chr4:56319301-56320165	LOC118568723	chr4:56319301-56320165	0.00632135	-2.07406	0.00573956	0.00350581	-2.65948	0.000866078	1.54175	7.15069	9.44e-24	0.00209521	-2.92206	0.00281655	0	-2.36952	0.213455	1.49817	6.32497	5.16e-10
chr14:78224403-78225305	Epsti1	chr14:78224403-78225305	0.0221247	-1.41871	0.00668869	0.00701162	-2.95494	4.82e-07	2.25333	6.19577	1.01e-23	0.0167617	-1.68654	0.00716513	0.0157316	-1.35375	0.268026	3.24604	6.37942	2.16e-16
chr2:23551454-23552086		chr2:23551454-23552086	0.00316067	-2.70411	0.00129059	0.0105174	-1.10694	0.163307	1.42315	7.27412	1.05e-23	0.00419042	-2.13064	0.028817	0.0104877	-0.546394	0.782236	0.499391	4.82447	0.0126131
chr5:9233258-9234146	ENSMUSG00000120248	chr5:9233258-9234146	0.0126427	-1.76448	0.00331889	0.0157762	-1.36998	0.0290711	1.89754	6.55267	1.91e-23	0.0125713	-1.60013	0.0319001	0.0157316	-0.890348	0.552841	1.24848	5.28878	3.3e-06
chr5:50058304-50059231	Gm7988	chr5:50058304-50059231	0.0284461	-2.78365	5.27e-18	0.0140232	-3.69724	2.29e-22	3.32069	4.74972	2.06e-23	0.0209521	-3.04224	8.06e-15	0.0524385	-1.45798	0.0247867	21.9732	8.4931	4.21e-109
chr13:77304534-77305513	2210408I21Rik, LOC118568040	chr13:77304534-77305513	0.00632135	-3.10801	1.63e-07	0.0122703	-2.16005	8.06e-05	2.13473	6.17229	2.29e-23	0.0167617	-1.61783	0.010045	0.0104877	-1.72042	0.157669	3.99513	6.89841	3.9e-22
chr6:8102013-8102904	Col28a1	chr6:8102013-8102904	0.00790169	-1.87814	0.00998443	0.00175291	-3.36998	7.69e-05	1.66035	7.18339	3.95e-23	0	-4.04491	0.000238441	0.0104877	-0.81558	0.720621	1.49817	6.20298	7.02e-09
chr2:33989896-33990771	C230014O12Rik,Gm38389	chr2:33989896-33990771	0.0316067	-1.71988	2.28e-05	0.0438227	-1.13986	0.00557818	2.84631	5.55108	4.08e-23	0.0251425	-1.91959	7.64e-05	0.0524385	-0.595976	0.625104	5.24361	6.28028	9.69e-22
chr5:28594757-28595566	Rbm33	chr5:28594757-28595566	0.00474101	-2.83656	4.97e-05	0.0105174	-1.73255	0.00888408	1.66035	6.57571	4.3e-23	0.00419042	-2.70322	0.00137571	0.0419508	0.623531	0.755031	1.49817	5.82747	4.84e-09
chr5:115890533-115891454		chr5:115890533-115891454	0.0237051	-2.51146	9.13e-12	0.0122703	-3.35487	1.83e-15	2.72771	5.03391	4.86e-23	0.00838084	-3.70073	1.59e-13	0.0419508	-1.23827	0.111914	14.4823	8.24251	7.64e-81
chr18:58296667-58297644	Fbn2	chr18:58296667-58297644	0.00632135	-2.3256	0.00108464	0	-4.5399	1.07e-06	1.66035	6.87527	5.37e-23	0.00419042	-2.54568	0.00358227	0.0157316	-0.518379	0.825444	1.99756	6.55153	1.23e-12
chr5:100836566-100837327	Hpse	chr5:100836566-100837327	0.0126427	-2.41871	3.01e-06	0.019282	-1.73921	0.000576743	2.25333	5.95873	6.54e-23	0.0209521	-1.52536	0.00931322	0.0209754	-1.16788	0.355918	3.99513	6.58646	1.89e-20
chr18:32298809-32299686	Map3k2	chr18:32298809-32299686	0.0173837	-2.33757	1.18e-06	0.0297994	-1.46058	0.00175953	2.84631	5.94012	7.72e-23	0.0146665	-2.39599	2.79e-05	0.0419508	-0.630225	0.641186	4.99391	6.54599	6.04e-20
chr10:102049440-102050317	Mgat4c	chr10:102049440-102050317	0.00316067	-3.84497	6.49e-09	0.0105174	-2.33521	4.25e-05	2.13473	6.22674	7.9e-23	0.00628563	-2.8396	5.8e-05	0.0104877	-1.68726	0.191886	4.74421	7.35354	1.52e-26
chr14:31970534-31971538	Parg	chr14:31970534-31971538	0.0474101	-2.54932	9.76e-21	0.0613517	-2.09487	1.32e-14	4.03227	4.4864	1.12e-22	0.0460946	-2.43802	1.62e-14	0.0839016	-1.31308	0.0192013	27.4665	8.07363	3.94e-109
chr18:5216663-5217558	Zfp438	chr18:5216663-5217558	0.00632135	-3.2516	1.34e-08	0.0105174	-2.51682	2.83e-06	2.13473	5.9499	1.14e-22	0.0167617	-1.76807	0.00323393	0.0314631	-0.577758	0.71789	4.74421	7.06666	1.35e-26
chr5:80317637-80318503		chr5:80317637-80318503	0.00316067	-3.03342	8.88e-05	0.00525872	-2.36998	0.00120292	1.54175	6.82876	1.23e-22	0.00209521	-3.07406	0.00108549	0.0419508	0.897706	0.531191	1.24848	5.81387	1.07e-07
chr8:23622755-23623576	Ank1	chr8:23622755-23623576	0.00316067	-3.09113	0.00012551	0.00350581	-2.87248	0.000264623	1.77894	7.14836	1.27e-22	0.00838084	-1.72299	0.0493441	0	-2.57387	0.160885	1.74787	6.33348	1.3e-09
chr2:49128791-49129672	Mbd5	chr2:49128791-49129672	0.0110624	-1.78503	0.00431982	0.00350581	-3.10694	1.79e-05	1.66035	6.48824	1.38e-22	0.00419042	-2.75213	0.000714144	0.0104877	-1.16788	0.426025	2.49695	6.712	1.79e-16
chr3:59077168-59078048	Med12l	chr3:59077168-59078048	0.0252854	-1.50117	0.0013319	0.0315523	-1.09167	0.0251958	2.25333	5.79367	1.41e-22	0.0523803	-0.172709	0.859313	0.0629262	0.210629	0.953058	0.249695	2.5156	0.81493
chr4:99378336-99379204		chr4:99378336-99379204	0.0173837	-2.11915	8.18e-06	0.0210349	-1.77107	0.00014659	2.25333	5.73634	1.95e-22	0.00209521	-4.26309	4.55e-09	0.0629262	0.167985	0.954695	4.99391	6.84073	2.33e-26
chr4:6470738-6471626		chr4:6470738-6471626	0.00790169	-4.01862	7.79e-20	0.00350581	-4.8221	1.56e-20	2.72771	5.01493	2.87e-22	0.0356186	-1.76807	1.59e-05	0.0104877	-2.88304	0.000807768	15.7308	8.51086	4.49e-87
chr3:122555733-122556619	Pde5a, 4930447N08Rik	chr3:122555733-122556619	0.0126427	-2.06256	0.00020441	0.0105174	-2.24445	9.41e-05	1.89754	6.08969	2.92e-22	0.0314282	-0.517668	0.553237	0.036707	-0.0938817	0.984696	1.74787	5.51036	4.74e-09
chr18:67401774-67402629		chr18:67401774-67402629	0.0695348	-1.80644	5.84e-11	0.0631046	-1.90648	2.29e-11	4.03227	4.64634	3.93e-22	0.0628563	-1.83356	1.72e-08	0.0786578	-1.26802	0.038538	20.475	7.4784	8.19e-73
chr2:98478503-98479350		chr2:98478503-98479350	0.00316067	-2.9733	0.000305874	0	-4.39972	8.04e-06	1.66035	7.18339	6.76e-22	0	-4.04491	0.000289261	0.0104877	-0.81558	0.724997	1.99756	6.75506	7.28e-12
chr7:116033405-116034220	Pik3c2a, Gm40453	chr7:116033405-116034220	0.0379281	-2.19902	1.67e-11	0.0403168	-2.04554	6.97e-10	3.2021	4.86246	7.77e-22	0.0356186	-2.14292	2.07e-08	0.0314631	-1.98697	0.0059527	15.9805	7.75744	2.13e-70
chr13:15463327-15464317		chr13:15463327-15464317	0.0237051	-2.57352	1.74e-12	0.0122703	-3.41437	5.31e-16	2.72771	4.95943	1.1e-21	0.00838084	-3.75933	6.39e-14	0.0419508	-1.29808	0.0911504	15.4811	8.33793	6.52e-83
chr12:77107286-77108191		chr12:77107286-77108191	0.00316067	-4.44107	9.07e-15	0.00701162	-3.46309	3.24e-11	2.25333	5.44854	1.28e-21	0.0188569	-2.05079	7.32e-05	0.0314631	-1.01588	0.335616	8.98904	7.99493	1.07e-52
chr15:46219472-46220365	1700022A22Rik	chr15:46219472-46220365	0.0126427	-3.01365	1.91e-11	0.0175291	-2.48545	1.36e-08	2.49052	5.34957	1.36e-21	0.00838084	-3.32745	2.62e-09	0.0104877	-2.4994	0.0110637	10.7369	8.08885	5.84e-58
chr10:24820245-24821149	Gm36228	chr10:24820245-24821149	0.018964	-2.67827	3.8e-11	0.0333052	-1.77597	3.5e-06	2.72771	5.22792	1.38e-21	0.0481899	-1.12137	0.01304	0.0891455	-0.00694602	1	7.49086	6.76009	3.8e-33
chr10:72223647-72224521		chr10:72223647-72224521	0.00632135	-2.70411	6.28e-05	0	-4.89354	6.49e-08	2.01613	6.71773	2.24e-21	0.0146665	-1.3844	0.0752498	0.036707	0.19985	0.982622	1.99756	6.07154	2.7e-09
chr5:86320710-86321608	Uba6	chr5:86320710-86321608	0.00316067	-2.87814	0.000687881	0.0140232	-0.863016	0.341319	1.66035	7.40578	2.55e-21	0	-3.95377	0.000690023	0.0157316	-0.272219	0.971837	0.499391	4.64161	0.04675
chr8:123042120-123043022	Zfpm1	chr8:123042120-123043022	2.92678	-0.291086	0.0391403	2.18062	-0.828108	1.05e-11	32.4953	3.30985	2.77e-21	2.38226	-0.63272	7.18e-06	2.40693	-0.53087	0.0794958	141.577	5.50485	2.03e-65
chrX:163632369-163633237		chrX:163632369-163633237	0.00316067	-3.09113	7.65e-05	0.0122703	-1.30858	0.0711387	1.54175	6.71773	3.06e-21	0.0104761	-1.4302	0.105451	0.0104877	-0.933417	0.640012	1.24848	5.74516	2.99e-07
chr3:44354001-44354865		chr3:44354001-44354865	0.00632135	-2.72614	4.45e-05	0.00876453	-2.22242	0.000535143	1.89754	6.51419	3.11e-21	0.00419042	-2.93271	0.000296344	0.0209754	-0.56842	0.793245	2.74665	6.65059	1.21e-14
chr10:64501259-64502099	Ctnna3	chr10:64501259-64502099	0.00158034	-3.39599	0.000249055	0.00525872	-2.10694	0.0112857	1.54175	7.38515	3.48e-21	0.00419042	-2.20279	0.0295065	0	-2.27222	0.221123	1.24848	6.12703	4.38e-07
chr14:112865849-112866731		chr14:112865849-112866731	0.00632135	-3.58863	1.25e-11	0.00525872	-3.70388	2.97e-11	2.13473	5.46775	9.02e-21	0	-5.3844	1.66e-11	0.0209754	-1.43092	0.180299	9.48843	8.39382	2.75e-58
chr11:16425740-16426562		chr11:16425740-16426562	0.00474101	-2.36122	0.00227947	0.0157762	-0.592368	0.508211	1.30456	6.78186	9.19e-21	0	-3.88964	0.000419139	0.0157316	-0.203506	0.965708	0.749086	5.27142	0.00016964
chr13:14638033-14638811	Hecw1	chr13:14638033-14638811	0.00474101	-2.67609	0.000351378	0.00525872	-2.45744	0.000742473	1.54175	6.66526	1.26e-20	0.00628563	-2.10263	0.0141712	0.0104877	-0.961431	0.562061	1.99756	6.55153	1.69e-12
chr6:8715056-8715923	Ica1, LOC118567417	chr6:8715056-8715923	0.0158034	-1.88409	0.000386097	0.0210349	-1.38835	0.00875582	1.89754	5.87948	1.48e-20	0.00838084	-2.55122	0.000111315	0.0314631	-0.44799	0.766578	3.24604	6.44451	9.65e-18
chr13:75637441-75638337		chr13:75637441-75638337	0.014223	-1.4891	0.0209443	0.0122703	-1.64299	0.0130376	1.77894	6.54264	1.57e-20	0.0146665	-1.28819	0.117211	0.0471947	0.668619	0.702072	0.249695	3.31968	0.599
chr11:67290743-67291599		chr11:67290743-67291599	0.014223	-1.87157	0.000691706	0.00525872	-3.08879	8.18e-07	1.77894	5.97148	1.65e-20	0.00209521	-3.77005	2.99e-06	0.0314631	-0.286527	0.875649	3.99513	7.11253	1.61e-24
chr9:70034353-70035246	Fam81a	chr9:70034353-70035246	0.0363477	-1.41871	0.00038562	0.0420697	-1.12984	0.00529739	2.37192	5.28086	1.98e-20	0.0356186	-1.32637	0.00566817	0.0419508	-0.8359	0.399596	4.74421	6.17722	1.46e-21
chr11:36546108-36546929	Tenm2	chr11:36546108-36546929	0.00632135	-2.43663	0.000413513	0.00175291	-3.6179	7.16e-06	1.54175	6.47261	2.1e-20	0.0125713	-1.32329	0.102369	0.0104877	-1.06835	0.491482	2.24726	6.63799	2.38e-14
chr14:93372000-93372900	Pcdh9	chr14:93372000-93372900	0.00632135	-1.89119	0.0209308	0	-4.14257	6.58e-05	1.42315	7.27412	2.16e-20	0.00419042	-2.13064	0.0349451	0.0209754	0.266521	0.967097	0.749086	5.39007	0.000538309
chr14:123483786-123484700		chr14:123483786-123484700	0.00790169	-2.39599	0.000235743	0.0140232	-1.52198	0.0160557	1.77894	6.42399	2.26e-20	0.00838084	-2.10828	0.00575979	0.0104877	-1.30539	0.394178	2.24726	6.31607	5.2e-12
chr1:73601546-73602418		chr1:73601546-73602418	0.00158034	-3.61838	1.58e-05	0.00701162	-1.98665	0.00542949	1.42315	6.66114	2.71e-20	0.00838084	-1.63184	0.0640117	0	-2.48981	0.135996	1.99756	6.712	1.36e-13
chr14:115993916-115994801	Gpc5	chr14:115993916-115994801	0.00790169	-3.78503	2.86e-16	0.00350581	-4.59237	1.81e-17	2.37192	5.05291	2.84e-20	0.0104761	-3.21156	3.05e-10	0.0157316	-2.22966	0.0126532	14.2326	8.75013	6.55e-84
chr11:69110382-69111225	Gucy2e	chr11:69110382-69111225	0.75066	-0.189669	0.361764	0.722197	-0.257407	0.203537	9.2505	3.55908	2.98e-20	0.641135	-0.458129	0.0278513	0.734139	-0.176045	0.784619	8.48965	3.27942	1.77e-08
chr12:94251933-94252795		chr12:94251933-94252795	0.00632135	-1.58863	0.0716547	0	-3.87248	0.000428792	1.30456	7.65633	3.89e-20	0.00419042	-1.84524	0.0940197	0.00524385	-0.890348	0.750089	0.499391	5.12703	0.0140323
chr5:33272552-33273241	Slc5a1	chr5:33272552-33273241	0.0410888	-2.43861	1.05e-16	0.036811	-2.5399	2.13e-16	3.2021	4.45469	5.18e-20	0.0649516	-1.59511	9.2e-07	0.0891455	-0.909649	0.158546	20.9744	7.88406	8.6e-92
chr4:81130454-81131350		chr4:81130454-81131350	0.00474101	-3.86165	4.57e-12	0.00876453	-3.03294	6.78e-09	2.01613	5.43762	6.84e-20	0	-5.32502	4.22e-11	0.0419508	-0.470445	0.752812	8.48965	8.14809	4.44e-52
chr4:24966086-24967008	C230012O17Rik, Gpr63, Gm11906	chr4:24966086-24967008	0.0205444	-1.34606	0.0133039	0.0122703	-2.0518	0.000222187	1.77894	5.91703	9.07e-20	0.00838084	-2.4302	0.000466393	0.0157316	-1.1858	0.391014	3.24604	6.6089	1.94e-18
chr19:40218352-40219346	Pdlim1	chr19:40218352-40219346	0.00316067	-3.50617	1.05e-06	0.019282	-1.08269	0.081898	1.77894	6.34999	1.15e-19	0.00419042	-2.93271	0.000287143	0.0209754	-0.56842	0.793197	2.49695	6.46046	3.55e-13
chr5:136350839-136351679	Cux1,Gm16599	chr5:136350839-136351679	0.0442494	-0.393616	0.514121	0.0175291	-1.88017	0.000361506	2.25333	5.95873	1.18e-19	0.0356186	-0.703223	0.338536	0.0419508	-0.260992	0.906274	0.249695	2.62453	0.797402
chr1:151678906-151679790	Edem3	chr1:151678906-151679790	0.0221247	-2.16287	2.21e-07	0.0455756	-0.960863	0.0220341	2.25333	5.22177	1.34e-19	0.0335234	-1.38714	0.00373919	0.00524385	-3.04563	0.00432264	6.49208	6.85495	4.13e-32
chr19:18870400-18871218		chr19:18870400-18871218	0.018964	-0.473154	0.544938	0.00350581	-2.72361	0.000758162	1.42315	6.77662	1.34e-19	0.00209521	-2.98479	0.00243218	0.0104877	-0.784554	0.714879	0.749086	5.12703	0.000734302
chr12:75569724-75570577	Ppp2r5e	chr12:75569724-75570577	0.0205444	-0.781277	0.224121	0.0175291	-0.998007	0.134927	1.54175	6.34333	1.41e-19	0.00628563	-2.28819	0.00498918	0.0209754	-0.356916	0.843951	0.499391	4.20103	0.0551847
chr6:31558045-31558928		chr6:31558045-31558928	0.0252854	-2.7617	1.47e-15	0.0262936	-2.63676	1.19e-13	2.84631	4.70308	1.47e-19	0.0167617	-3.1551	1.61e-13	0.0314631	-1.94549	0.00734239	18.9769	8.41479	4.09e-92
chr1:190113723-190114599		chr1:190113723-190114599	0.00632135	-2.53972	0.000237943	0.00525872	-2.66766	0.000139417	1.66035	6.48824	1.48e-19	0.00419042	-2.75213	0.00110057	0.0104877	-1.16788	0.446887	2.74665	6.91363	6.62e-16
chrX:87729696-87730587		chrX:87729696-87730587	0	-4.00367	0.000286357	0	-3.78501	0.000516031	1.18596	7.52508	1.48e-19	0	-3.4302	0.00797474	0.0157316	0.296065	1	0.998782	6.29696	7.68e-07
chr19:31998030-31998833	Asah2	chr19:31998030-31998833	0.00316067	-2.81102	0.00103042	0.0122703	-0.994467	0.251845	1.42315	7.03965	1.69e-19	0.00838084	-1.4302	0.132155	0	-2.30539	0.218869	0.749086	5.27142	0.000757557
chr4:139974967-139975752		chr4:139974967-139975752	0.00948202	-1.78128	0.00947078	0.0105174	-1.56262	0.0267321	1.42315	6.45469	2.33e-19	0.0146665	-0.984794	0.282903	0	-2.60084	0.111788	1.24848	5.712	2.39e-07
chr13:5961550-5962396	Gm47507	chr13:5961550-5962396	0.0158034	-1.3256	0.0312443	0.0140232	-1.44798	0.0210851	1.54175	6.18721	2.43e-19	0.00209521	-3.4302	6.87e-05	0.00524385	-1.84595	0.218869	2.24726	6.40533	9.96e-14
chr14:31105848-31106752	Sh3bp5	chr14:31105848-31106752	0.0110624	-2.49552	2.3e-06	0.00876453	-2.72361	6.98e-07	1.77894	5.60583	2.6e-19	0.0104761	-2.3688	0.000171337	0.00524385	-2.43092	0.040665	5.99269	7.712	2.96e-38
chr1:82432697-82433338	Col4a4	chr1:82432697-82433338	0.018964	-1.82679	0.000296631	0.00701162	-3.10694	5.92e-08	2.01613	5.71773	3.87e-19	0.0167617	-1.84524	0.00204077	0.00524385	-2.53245	0.0445419	5.4933	7.29696	6.89e-29
chr10:66800711-66801091	LOC118567809	chr10:66800711-66801091	0.014223	-1.58863	0.0119013	0.0122703	-1.73921	0.00670346	1.77894	6.38652	4.03e-19	0.0104761	-1.84524	0.0152022	0.036707	0.19985	0.982561	1.24848	5.28878	1.54e-05
chr4:71948613-71949454		chr4:71948613-71949454	0.00790169	-1.54799	0.0555368	0.00876453	-1.32933	0.120937	1.30456	7.07136	4.07e-19	0.00209521	-2.71561	0.0109266	0.0209754	0.306049	0.964356	0.249695	4.04903	0.408788
chr7:109555456-109556490	Dennd5a	chr7:109555456-109556490	0.0221247	-1.09678	0.0599294	0.0175291	-1.41304	0.0193509	1.89754	6.23856	5.45e-19	0.0209521	-1.05824	0.155319	0.0157316	-1.07477	0.46333	0.998782	4.75264	0.000754454
chr3:124045573-124046592	Gm43731	chr3:124045573-124046592	0.00474101	-3.13295	1.55e-06	0.00701162	-2.57161	4.66e-05	1.54175	5.91802	6.06e-19	0.0104761	-1.93271	0.00619622	0.0209754	-0.632551	0.714597	3.74543	7.23993	4.08e-25
chr2:105293748-105294602		chr2:105293748-105294602	0.0379281	-0.569266	0.331651	0.019282	-1.64299	0.00255674	2.13473	5.97298	6.5e-19	0.0209521	-1.4302	0.0283678	0.0209754	-1.07861	0.424247	1.49817	4.98617	1.53e-05
chr13:24451155-24452032	Carmil1	chr13:24451155-24452032	0.00790169	-2.03342	0.0038388	0.0122703	-1.3396	0.0632824	1.54175	6.66526	6.77e-19	0.0209521	-0.430205	0.69721	0.00524385	-1.57387	0.382912	0.499391	4.39007	0.0551635
chr1:128788560-128789429		chr1:128788560-128789429	0.014223	-1.56438	0.00828301	0.0157762	-1.34573	0.0262405	1.54175	6.0803	7.24e-19	0.0146665	-1.36094	0.0694346	0	-2.93342	0.064419	1.99756	6.09902	1.16e-11
chr6:100222389-100223233	Rybp	chr6:100222389-100223233	0.00316067	-4.07692	3.74e-11	0.0175291	-1.86474	0.000157425	1.77894	5.4821	9.49e-19	0.0125713	-2.22276	0.000214499	0.0419508	-0.245885	0.896572	5.743	7.43369	2.49e-35
chr5:52871719-52872580		chr5:52871719-52872580	0.0363477	-1.20007	0.00770734	0.0227878	-1.88455	3.16e-05	2.25333	5.43327	1.85e-18	0.0209521	-1.91329	0.0003631	0.0419508	-0.641813	0.629216	4.99391	6.53039	7.9e-22
chr6:77884322-77885207	Ctnna2	chr6:77884322-77885207	0.00632135	-2.17359	0.00322988	0.00701162	-1.95494	0.00720454	1.30456	6.4864	1.85e-18	0.00838084	-1.60013	0.0623583	0	-2.46066	0.171432	1.74787	6.4896	8.77e-12
chr10:36474222-36475104	Hs3st5	chr10:36474222-36475104	0.0110624	-3.16354	5.6e-12	0.0140232	-2.76484	1.16e-09	2.13473	5.09429	2.22e-18	0.0125713	-2.79277	1.09e-07	0.0314631	-1.20852	0.216748	10.7369	8.15494	2.67e-60
chr1:14292730-14293614	Eya1	chr1:14292730-14293614	0.00790169	-4.36122	1.69e-25	0.0210349	-2.98544	4.48e-16	2.72771	4.59283	2.42e-18	0.0230473	-2.75213	8.29e-12	0.0314631	-1.97524	0.00641674	21.2241	8.79	2.28e-106
chr8:118691497-118692460		chr8:118691497-118692460	0.0173837	-1.77626	0.000566057	0.00525872	-3.27687	6.39e-08	1.66035	5.55334	3.37e-18	0.00838084	-2.58401	6.51e-05	0.0209754	-0.999759	0.425092	5.24361	7.46583	1.95e-33
chr5:26356934-26357901	Gm34067	chr5:26356934-26357901	0.00632135	-3.09113	2.69e-07	0.0105174	-2.3527	2.94e-05	1.77894	5.78928	3.77e-18	0	-4.90594	5.27e-08	0.0209754	-0.933417	0.493091	5.4933	7.712	4.69e-32
chr1:93064310-93065300	Agxt	chr1:93064310-93065300	0.0284461	-1.78916	1.11e-05	0.0245407	-1.95494	3.16e-06	2.13473	5.107	4.37e-18	0.0146665	-2.57995	5.57e-07	0.036707	-0.995701	0.299503	8.23995	7.40304	1.88e-42
chr6:137589839-137590731	Eps8	chr6:137589839-137590731	0.0553118	-1.72249	1.56e-08	0.0490814	-1.85777	3.15e-09	2.84631	4.52508	4.51e-18	0.0565707	-1.55949	1.16e-05	0.0734139	-0.950291	0.191798	14.8569	7.3615	3.55e-62
chr3:144666441-144667366	Gm16233, Clca4a	chr3:144666441-144667366	0.0110624	-1.61838	0.017817	0.0105174	-1.62151	0.0167862	1.42315	6.36158	5.08e-18	0	-4.23756	6.36e-05	0.0314631	0.317545	0.976448	1.49817	5.953	1.36e-08
chr2:152092819-152093707	Csnk2a1	chr2:152092819-152093707	0.0395084	-0.762661	0.108996	0.00701162	-3.23127	5.49e-09	1.89754	5.42227	5.95e-18	0.0209521	-1.65727	0.0031733	0.036707	-0.573875	0.689675	4.24482	6.5375	1.17e-21
chr7:3201014-3201899		chr7:3201014-3201899	0.0268657	-1.17359	0.0289165	0.00701162	-3.01767	4.42e-07	2.01613	5.84701	7.13e-18	0.0335234	-0.700294	0.352908	0.0314631	-0.562161	0.732603	2.49695	5.81891	1.82e-10
chr10:76941324-76942278	Col18a1	chr10:76941324-76942278	0.0126427	-1.81102	0.0032852	0.0140232	-1.59237	0.0104799	1.66035	6.14944	7.75e-18	0.0167617	-1.23756	0.0948998	0.0314631	-0.060967	1	1.49817	5.52979	4.4e-07
chr14:20419828-20420679	Fam149b, Gm30054	chr14:20419828-20420679	0.00948202	-2.78128	1.08e-06	0.0140232	-2.16968	7.1e-05	2.13473	5.88279	7.84e-18	0.0104761	-2.44516	0.000217306	0.0681701	0.485667	0.745308	4.11998	6.69093	1.34e-17
chr12:117283051-117283834	Gm5441	chr12:117283051-117283834	0.0173837	-1.44107	0.0127168	0.0245407	-0.832319	0.179298	1.66035	5.99074	9.52e-18	0.00838084	-2.2782	0.0015895	0.0104877	-1.47045	0.295849	1.99756	5.89257	4.91e-10
chr3:97004315-97005219		chr3:97004315-97005219	0.0410888	-1.31487	0.00100328	0.0806337	-0.0633147	0.962872	2.25333	5.07239	1.05e-17	0.0502851	-0.873811	0.0764782	0.110121	0.494536	0.62348	0.499391	2.74852	0.387353
chr1:54136990-54137869	Hecw2	chr1:54136990-54137869	0.0126427	-2.98349	4.24e-11	0.0245407	-1.96559	2.78e-06	2.13473	5.09429	1.26e-17	0.0146665	-2.59008	7.13e-07	0.0104877	-2.47045	0.0138114	10.2375	7.99957	2.44e-54
chr2:126001464-126002386	Dtwd1	chr2:126001464-126002386	0.0126427	-2.08167	0.000273651	0.00525872	-3.12486	1.47e-06	1.77894	5.91703	1.26e-17	0.0167617	-1.50821	0.0270178	0.0524385	0.404024	0.824314	2.99635	6.44896	6.9e-15
chr10:76423238-76424100	Ftcd	chr10:76423238-76424100	0.018964	-1.57002	0.00591605	0.0385639	-0.327541	0.672426	2.01613	6.06565	1.32e-17	0.0209521	-1.27455	0.0702733	0.0314631	-0.413639	0.839307	0.499391	3.62453	0.213277
chr8:32009128-32010016		chr8:32009128-32010016	0.00316067	-4.27669	1.14e-12	0.00876453	-3.02023	1.01e-08	1.89754	5.33586	1.83e-17	0.00419042	-3.70322	2.57e-08	0.0104877	-2.11897	0.0503551	9.23873	8.48138	3.65e-55
chr16:83911879-83912764		chr16:83911879-83912764	0.00632135	-2.14117	0.00658601	0.00701162	-1.92252	0.0138198	1.42315	6.77662	2.03e-17	0.00838084	-1.56771	0.095114	0.0157316	-0.337807	0.899132	0.998782	5.55999	5.37e-05
chr2:132717262-132717963	Lrrn4	chr2:132717262-132717963	0.0205444	-0.811024	0.22631	0.00350581	-3.10694	2.3e-05	1.42315	6.11365	2.1e-17	0.00419042	-2.75213	0.000849887	0.0209754	-0.382007	0.84475	1.99756	6.2759	7.5e-12
chr7:87565889-87566297	Grm5	chr7:87565889-87566297	0	-4.61838	3.77e-06	0.0175291	-0.610984	0.494211	1.42315	6.71773	2.4e-17	0.0104761	-1.30467	0.17106	0.0262193	0.279577	0.97343	0.499391	4.54207	0.0483338
chrX:81063916-81064811		chrX:81063916-81064811	0	-5.63303	5.64e-13	0.00350581	-3.79996	2.78e-09	1.77894	5.5634	2.7e-17	0.0125713	-2.16201	0.000525833	0.0419508	-0.183824	0.947295	6.49208	7.88533	1.02e-37
chr14:74947623-74948459		chr14:74947623-74948459	0.712732	-0.142043	0.547243	0.648575	-0.3212	0.113525	8.18313	3.48352	3.14e-17	0.613897	-0.401709	0.0802757	0.550604	-0.507127	0.236206	10.9866	3.78046	5.05e-12
chr17:69300025-69300904		chr17:69300025-69300904	0.0110624	-3.73159	1.47e-19	0.0227878	-2.66416	2.16e-12	2.49052	4.67639	3.28e-17	0.0167617	-2.98138	2.36e-11	0.0209754	-2.27222	0.00468913	17.9781	8.66309	2.21e-90
chr8:8523742-8524637	Gm31135	chr8:8523742-8524637	0.00474101	-3.88631	4.4e-12	0.0140232	-2.43527	5.51e-07	1.89754	5.28639	3.36e-17	0.00628563	-3.31285	1.56e-07	0	-3.76482	0.00332155	9.23873	8.38623	2.77e-54
chr17:75164955-75165740	Gm50021,Ttc27	chr17:75164955-75165740	0.00790169	-2.41871	0.000156897	0.0210349	-0.917464	0.148723	1.54175	6.04635	3.71e-17	0.00628563	-2.4746	0.00155439	0.0104877	-1.32708	0.393978	2.49695	6.4896	7.72e-14
chr2:52137269-52138180	Neb	chr2:52137269-52138180	0.0126427	-2.13752	0.000116092	0.0262936	-0.954939	0.0858308	1.66035	5.69306	3.84e-17	0.0314282	-0.60013	0.422934	0.0314631	-0.378449	0.825283	1.74787	5.42906	2.58e-08
chr2:7207764-7208684	Celf2	chr2:7207764-7208684	0.0158034	-3.38344	1.74e-19	0.0245407	-2.6919	7.54e-14	2.49052	4.52194	5.6e-17	0.029333	-2.3371	3.89e-09	0.0314631	-1.90279	0.00945432	18.9769	8.52644	1.7e-95
chr9:38331135-38331985		chr9:38331135-38331985	0.00948202	-1.84017	0.00562974	0.0140232	-1.20005	0.0826858	1.30456	6.15383	8.86e-17	0.0104761	-1.51767	0.0677406	0.0209754	-0.224466	0.908061	1.24848	5.64786	3.73e-07
chr17:35834654-35835522	Cchcr1	chr17:35834654-35835522	0.0742758	-1.59862	1.09e-08	0.0999156	-1.05632	0.000154214	3.0835	4.29083	9.5e-17	0.069142	-1.59067	9.64e-07	0.214998	0.33691	0.64586	13.2339	6.60171	9.77e-46
chr5:150870978-150871892		chr5:150870978-150871892	0.014223	-3.00367	1.77e-12	0.0175291	-2.63846	3.99e-10	2.13473	4.8719	9.82e-17	0.0251425	-2.02439	1.21e-05	0.0471947	-0.845954	0.393974	11.486	7.98437	7.85e-60
chrX:48098194-48099123	Enox2	chrX:48098194-48099123	0.0252854	-2.21083	1.26e-08	0.00876453	-3.59237	2.34e-14	2.13473	4.82915	1.04e-16	0.0272377	-1.94478	1.62e-05	0.0314631	-1.4223	0.102869	11.9854	8.04512	4.01e-63
chr3:69468519-69469320		chr3:69468519-69469320	0.018964	-1.05812	0.0933499	0.019282	-0.981411	0.128432	1.42315	5.96926	1.25e-16	0.00838084	-2.06247	0.00617979	0	-2.89035	0.0643608	1.74787	5.91845	1.11e-09
chr7:134026523-134027375	D7Ertd443e	chr7:134026523-134027375	0.00474101	-2.98095	5.65e-05	0.0175291	-1.13294	0.110336	1.77894	6.502	1.41e-16	0.0209521	-0.778128	0.417528	0.0419508	0.46599	0.801394	0.499391	4.07973	0.144694
chr2:50118197-50119038		chr2:50118197-50119038	0	-4.88631	7.34e-08	0.0105174	-1.70558	0.00897887	1.30456	6.03183	1.65e-16	0.0167617	-0.932705	0.265805	0.0419508	0.651546	0.676167	1.74787	6.12703	1.09e-10
chr14:84677244-84678135	Gm32498	chr14:84677244-84678135	0	-4.04806	0.00030489	0	-3.82941	0.000856988	1.18596	7.4096	1.81e-16	0.00419042	-1.79944	0.131008	0.0104877	-0.215188	0.956268	0.998782	6.23806	8.52e-06
chr4:64127237-64128136	ENSMUSG00000120418	chr4:64127237-64128136	0.00316067	-3.41871	2.86e-06	0.0105174	-1.88455	0.00260232	1.42315	5.96926	2.04e-16	0	-4.4746	5.82e-06	0.0262193	-0.191729	0.980577	3.49574	7.32205	5.64e-22
chr2:126389410-126390247		chr2:126389410-126390247	0.0221247	-0.851666	0.182895	0.00525872	-2.80738	2.8e-05	1.42315	5.90215	2.05e-16	0.0209521	-0.828754	0.322431	0.0209754	-0.524026	0.782914	1.49817	5.60508	6.27e-08
chr7:82769878-82770646	A530021J07Rik	chr7:82769878-82770646	0.0221247	-1.41871	0.00803356	0.0227878	-1.31751	0.0143654	1.77894	5.67192	2.92e-16	0.0167617	-1.68654	0.00864489	0.0209754	-1.01588	0.458607	2.99635	6.22657	7.54e-14
chr9:80287727-80288541	Impg1	chr9:80287727-80288541	0.00316067	-2.91056	0.000276685	0.00350581	-2.6919	0.000660443	1.18596	6.35516	4.18e-16	0.0125713	-0.980402	0.296807	0	-2.40054	0.169685	1.99756	6.84526	1.25e-13
chr12:75185702-75186458	Kcnh5	chr12:75185702-75186458	0.00790169	-2.03342	0.0038603	0.00525872	-2.45744	0.000973133	1.36386	6.34849	4.82e-16	0.0104761	-1.45995	0.0945745	0	-2.60084	0.125599	2.12241	6.67247	3.01e-12
chrX:161908566-161909549		chrX:161908566-161909549	0.00790169	-2.03342	0.0033856	0.00350581	-2.90049	0.000142643	1.30456	6.24129	4.82e-16	0.0125713	-1.20781	0.155143	0.0104877	-0.961431	0.565654	1.99756	6.55153	4.32e-12
chr5:113843982-113844721	1700069L16Rik	chr5:113843982-113844721	0.0268657	-2.53418	3.04e-13	0.0543401	-1.38493	2.29e-05	2.25333	4.45623	5.38e-16	0.069142	-0.927704	0.0197583	0.0576824	-1.00246	0.183393	11.7357	7.24843	1.41e-55
chr2:100250438-100251280		chr2:100250438-100251280	0.00632135	-1.58863	0.069471	0.00175291	-2.82941	0.00372623	1.06737	6.96565	7.38e-16	0.00419042	-1.84524	0.0911904	0.0104877	-0.260992	0.954695	0.749086	5.712	0.000173906
chr17:10061421-10062274		chr17:10061421-10062274	0.018964	-1.47315	0.0080244	0.00175291	-4.16005	1.1e-08	1.54175	5.61463	9.25e-16	0.0188569	-1.3371	0.0422293	0.0157316	-1.1858	0.396351	3.99513	7.05595	1.19e-22
chr4:143365185-143366082		chr4:143365185-143366082	0.0284461	-1.95541	6.16e-07	0.0105174	-3.29054	1.49e-12	2.01613	4.81359	1.11e-15	0.0272377	-1.87078	5.59e-05	0.0157316	-2.1858	0.0171195	11.2363	7.99097	9.3e-59
chr7:65609664-65610494	Pcsk6	chr7:65609664-65610494	0.018964	-2.36932	8.45e-08	0.0490814	-0.809676	0.0742432	2.01613	5.03965	1.27e-15	0.0481899	-0.787757	0.151013	0.0314631	-1.16788	0.261747	5.24361	6.43782	8.5e-23
chr3:32466098-32466894	Pik3ca	chr3:32466098-32466894	0.014223	-1.56438	0.0121674	0.0105174	-1.93185	0.00297501	1.54175	6.0803	1.3e-15	0.0125713	-1.57705	0.0396848	0.0104877	-1.30539	0.407968	2.24726	6.31607	4.45e-11
chr7:78163083-78163925	Ntrk3	chr7:78163083-78163925	0.0126427	-1.11915	0.158742	0.00350581	-2.6919	0.00103714	1.30456	6.59743	1.41e-15	0.00838084	-1.53454	0.119862	0.0104877	-0.752845	0.722383	0.998782	5.59652	5.25e-05
chr5:45984447-45985354	Lcorl	chr5:45984447-45985354	0.00474101	-2.4631	0.00232655	0.00876453	-1.59237	0.0425389	1.30456	6.59743	1.87e-15	0	-3.98479	0.000461123	0	-2.40054	0.190243	1.99756	6.84526	1.77e-11
chrX:46681472-46682350		chrX:46681472-46682350	0	-4.17359	9.98e-05	0.00701162	-1.46309	0.0949988	1.06737	6.79573	1.9e-15	0.00628563	-1.4746	0.153375	0	-2.01588	0.310404	1.24848	6.47099	2.67e-08
chr18:22806466-22807324		chr18:22806466-22807324	0	-4.04806	0.000591596	0.0105174	-0.732546	0.55878	1.30456	7.78186	2.18e-15	0	-3.4746	0.0117591	0	-1.89035	0.431075	0.499391	5.17594	0.0422608
chr15:59420368-59421232	Nsmce2	chr15:59420368-59421232	0.0221247	-1.22606	0.0357759	0.0333052	-0.485453	0.507361	1.77894	5.91703	2.49e-15	0.0125713	-1.90825	0.0081476	0.0524385	0.404024	0.831985	0.499391	3.712	0.197811
chr3:85970566-85971458	Sh3d19	chr3:85970566-85971458	0.0300264	-1.73702	1.51e-05	0.0315523	-1.60318	8.68e-05	1.89754	4.85523	2.66e-15	0.00838084	-3.31773	2.26e-09	0.0314631	-1.22842	0.192591	8.98904	7.57989	9.87e-47
chr13:56276733-56277629	Macroh2a1	chr13:56276733-56277629	0.014223	-3.18159	4.04e-15	0.0157762	-2.96293	6.52e-13	2.01613	4.56161	2.94e-15	0.0230473	-2.32906	9.82e-08	0.0629262	-0.621248	0.519944	14.2326	8.30956	5.79e-78
chr8:19593466-19594340		chr8:19593466-19594340	0.00948202	-2.15051	0.000961306	0.00350581	-3.24445	1.05e-05	1.54175	6.0803	3.21e-15	0.0167617	-1.16717	0.144984	0.00524385	-1.91204	0.214757	2.99635	6.89642	3.37e-15
chr12:52949303-52950169	Akap6	chr12:52949303-52950169	0.0110624	-1.3256	0.0779213	0.0122703	-1.10694	0.187311	1.30456	6.59743	3.54e-15	0.00838084	-1.53454	0.123191	0.0104877	-0.752845	0.725028	0.499391	4.60766	0.0499874
chr1:3379767-3380626	Xkr4	chr1:3379767-3380626	0.00474101	-1.86165	0.0432036	0	-3.78501	0.000679905	1.06737	7.1583	3.8e-15	0.0125713	-0.32329	0.824905	0.0104877	-0.167882	0.954695	0.249695	4.39007	0.35578
chr3:71933870-71934753		chr3:71933870-71934753	0	-4.75856	3.7e-07	0.0105174	-1.56262	0.0269933	1.18596	6.02258	3.89e-15	0.00628563	-2.10263	0.013315	0.0104877	-0.961431	0.558266	2.74665	7.23556	5.01e-19
chr13:45920232-45921128	Atxn1	chr13:45920232-45921128	0.0316067	-2.03762	4.06e-08	0.0245407	-2.35386	1.66e-09	2.13473	4.64178	4.2e-15	0.0272377	-2.10667	1.35e-06	0.0314631	-1.57776	0.0559288	12.7345	7.90664	1.04e-61
chr6:91423814-91424598	Gm44629,	chr6:91423814-91424598	0.00632135	-2.00367	0.0104403	0.0175291	-0.413045	0.671913	1.06737	6.26521	4.52e-15	0.00209521	-2.85647	0.00375837	0.0104877	-0.653309	0.790736	0.998782	5.712	3.18e-06
chr2:93014280-93015170	Gm32683	chr2:93014280-93015170	0.0410888	-1.6151	9.37e-06	0.0175291	-2.82543	6.11e-12	2.13473	4.65106	4.67e-15	0.0146665	-2.95377	7.49e-10	0.036707	-1.36952	0.0996505	12.9842	7.9833	4.6e-63
chr9:14914114-14915019	Panx1	chr9:14914114-14915019	0.014223	-2.75856	1.74e-09	0.0280465	-1.69755	6.1e-05	1.89754	4.95477	5.03e-15	0.0251425	-1.77416	0.000435926	0.0524385	-0.452612	0.745906	7.99026	7.41243	1.89e-39
chr1:116080500-116081385	Cntnap5a	chr1:116080500-116081385	0.0173837	-1.95787	5.97e-05	0.00350581	-3.87248	5.93e-10	1.54175	5.18721	5.88e-15	0.00838084	-2.75213	1.05e-05	0	-3.54639	0.00829177	7.49086	8.1833	2.51e-47
chr3:17563447-17564311	Gm30340	chr3:17563447-17564311	0.00632135	-1.3256	0.196482	0	-3.64299	0.00171842	1.06737	7.50622	8.23e-15	0.00419042	-1.60013	0.20449	0	-1.70394	0.473663	0.499391	5.39007	0.0158457
chr14:77013242-77014079		chr14:77013242-77014079	0	-4.86165	5.01e-07	0.036811	0.464965	0.557068	1.42315	6.27412	8.32e-15	0.00838084	-1.86316	0.0291994	0.0104877	-1.06835	0.598637	0.749086	4.81891	0.00517895
chr2:77376989-77377826	Zfp385b	chr2:77376989-77377826	0.0126427	-1.6151	0.00933148	0.0175291	-1.0535	0.105137	1.18596	5.68378	8.61e-15	0.0146665	-1.23756	0.116757	0.0157316	-0.752845	0.680719	1.74787	6.00418	6.36e-11
chr3:83787501-83788348		chr3:83787501-83788348	0.0316067	-2.00367	9.59e-08	0.075375	-0.505491	0.240376	2.13473	4.67925	1.22e-14	0.039809	-1.50916	0.000510127	0.0891455	-0.0938817	0.977587	6.49208	6.35245	3.66e-26
chr7:31623228-31624156	Scgb1b9-ps	chr7:31623228-31624156	0.00632135	-1.96714	0.0134761	0.00350581	-2.5576	0.00257192	1.18596	6.58648	1.22e-14	0.00838084	-1.39368	0.170577	0.0104877	-0.618544	0.798406	1.24848	6.12703	5.9e-07
chr3:37481145-37482047	Spata5	chr3:37481145-37482047	0.00948202	-2.2624	0.000199947	0.0105174	-2.04375	0.000757855	1.30456	5.56886	1.24e-14	0.00419042	-2.99499	0.000139671	0.0314631	-0.104688	0.982561	3.74543	7.23993	4.47e-24
chr1:167723587-167724514		chr1:167723587-167724514	0.018964	-0.588632	0.429958	0.0105174	-1.46951	0.048291	1.18596	6.15585	1.27e-14	0.00419042	-2.45995	0.00689417	0.0209754	-0.0786149	1	0.749086	5.0275	0.00112127
chr5:12403176-12404148		chr5:12403176-12404148	0.00632135	-2.2053	0.00296078	0.019282	-0.485453	0.565238	1.18596	6.20315	1.41e-14	0.0125713	-1.08228	0.265862	0.0104877	-0.845954	0.63715	0.749086	5.05992	0.0011367
chr15:51749629-51750490	Gm34678	chr15:51749629-51750490	0.00316067	-3.2516	1.2e-05	0.00350581	-3.03294	4.1e-05	1.18596	5.82464	2.03e-14	0.00838084	-1.88964	0.0205907	0	-2.7286	0.0929676	3.74543	7.80821	1.33e-26
chr9:21887048-21887885	Rgl3	chr9:21887048-21887885	0.0316067	-1.9512	2.22e-07	0.0403168	-1.51293	5.07e-05	2.01613	4.63756	2.07e-14	0.0125713	-3.08228	5.08e-10	0.0314631	-1.49803	0.0852757	11.486	7.7593	1.37e-55
chr11:27115095-27115978		chr11:27115095-27115978	0.00316067	-2.87814	0.000572003	0	-4.30858	1.69e-05	1.18596	6.4096	2.15e-14	0.00209521	-2.92206	0.00401025	0.0104877	-0.720423	0.717898	2.49695	7.40387	7.63e-16
chr10:93920973-93921834	Fgd6	chr10:93920973-93921834	0.014223	-2.36824	1.1e-06	0.0122703	-2.49926	7.51e-07	1.54175	5.04635	3.06e-14	0.0104761	-2.58671	1.24e-05	0	-3.65331	0.00577356	7.99026	8.1494	5.95e-49
chr1:189371565-189372465	Gm38122	chr1:189371565-189372465	0.00790169	-2.03342	0.00334581	0.0140232	-1.13865	0.106316	1.18596	6.02258	3.09e-14	0	-4.18509	8.96e-05	0	-2.60084	0.118687	2.49695	7.01685	6.82e-16
chr5:73255306-73255988	Fryl	chr5:73255306-73255988	0.32871	-0.802122	3.58e-05	0.348828	-0.664719	0.00082103	5.21823	3.46724	3.09e-14	0.289139	-0.9497	1.75e-05	0.330363	-0.614138	0.184996	29.7138	6.16785	7.8e-58
chr2:117069519-117070366	Gm18612	chr2:117069519-117070366	0.00474101	-2.73159	0.000283864	0.0105174	-1.62151	0.0209324	1.30456	6.15383	3.21e-14	0.0209521	-0.494335	0.645131	0.0104877	-1.01588	0.582547	1.49817	5.953	1.33e-07
chr7:128960860-128961745	Plpp4	chr7:128960860-128961745	0.0173837	-1.95787	0.00012223	0.0262936	-1.26075	0.0136547	1.66035	5.32778	3.43e-14	0.0209521	-1.52536	0.0114719	0.0471947	-0.0938817	0.988721	3.74543	6.45674	2.31e-17
chr5:70748087-70748987		chr5:70748087-70748987	0.00316067	-2.84497	0.000886573	0.0105174	-1.26306	0.129178	1.18596	6.46619	3.8e-14	0.00419042	-2.27151	0.0246775	0	-2.33781	0.23204	1.74787	6.66469	4.13e-10
chr5:34939499-34940385	Htt	chr5:34939499-34940385	0.0173837	-2.61838	4.73e-10	0.0157762	-2.68225	9.76e-10	1.77894	4.67192	5.19e-14	0.00838084	-3.37506	8.09e-10	0.0262193	-1.51838	0.0958816	12.2351	8.43446	2.48e-69
chr7:3366916-3367783	Prkcg	chr7:3366916-3367783	0.0395084	-1.83461	9.06e-08	0.0262936	-2.39234	1.08e-10	2.01613	4.38758	6.69e-14	0.0314282	-2.03754	6.95e-07	0.0209754	-2.21053	0.00542987	14.4823	8.02777	1.16e-72
chr7:108897433-108898270	Stk33	chr7:108897433-108898270	0.00790169	-1.84497	0.0117993	0.0105174	-1.36998	0.0724515	1.06737	6.05876	7.56e-14	0.0167617	-0.582208	0.584164	0.0209754	0.0165423	1	0.749086	5.12703	0.000574663
chr6:47865659-47866543	Zfp282	chr6:47865659-47866543	0.0316067	-1.03762	0.0443495	0.0175291	-1.91054	0.000233076	1.66035	5.2903	8.74e-14	0.0335234	-0.834595	0.199772	0.00524385	-2.5602	0.0403786	3.74543	6.41826	6.95e-17
chr11:69403888-69404710	Dnah2	chr11:69403888-69404710	0.0553118	-1.16466	0.00221315	0.0508343	-1.26183	0.000944821	2.25333	4.69935	8.8e-14	0.0502851	-1.21261	0.00712507	0.0576824	-0.792373	0.407968	7.24117	6.48611	4e-26
chrX:140695038-140695951		chrX:140695038-140695951	0.00316067	-3.22606	4.81e-05	0.0297994	0.0273595	1	1.42315	6.27412	1.05e-13	0.00838084	-1.86316	0.0336522	0.0209754	-0.278914	0.9199	0.749086	4.81891	0.00796312
chr1:71888354-71888927		chr1:71888354-71888927	0.00158034	-3.73159	1.68e-05	0.0175291	-0.785014	0.345493	1.30456	6.24129	1.21e-13	0.0146665	-0.984794	0.319871	0.00524385	-1.57387	0.398844	1.49817	6.02012	2.83e-07
chr13:69865226-69866123	Ube2ql1	chr13:69865226-69866123	0.0237051	-1.73159	0.000112669	0	-5.70388	1.19e-14	1.54175	4.90276	1.21e-13	0	-5.34907	3.65e-11	0.0157316	-1.7286	0.110902	9.48843	8.48693	1.23e-58
chr2:179050782-179051662		chr2:179050782-179051662	0.00948202	-3.5092	1.3e-14	0.00701162	-3.794	1.69e-14	1.77894	4.59511	1.38e-13	0.00419042	-4.19397	1.63e-12	0.0209754	-1.85494	0.0363225	14.732	9.05222	1.76e-86
chr9:75021928-75022813	Myo5a	chr9:75021928-75022813	0.00948202	-3.7277	1.62e-17	0.0350581	-1.81055	8.33e-07	1.89754	4.44924	1.67e-13	0.0209521	-2.47062	3.79e-08	0	-4.42338	4.51e-05	15.2314	8.54599	7.58e-82
chr14:63432884-63433692		chr14:63432884-63433692	0.00316067	-3.62816	4.4e-07	0.0175291	-1.36998	0.0231694	1.42315	5.66114	2.33e-13	0.029333	-0.47751	0.607821	0.036707	0.0455214	1	2.24726	6.10194	1.3e-10
chr13:108252487-108253353	Ndufaf2	chr13:108252487-108253353	0.0205444	-1.12705	0.0635564	0.00876453	-2.30858	0.000290486	1.42315	5.71773	2.58e-13	0.0209521	-0.970773	0.208268	0.0262193	-0.369516	0.87216	1.99756	5.94148	3.59e-09
chr8:60721487-60722339	Gm34623	chr8:60721487-60722339	0.00948202	-1.97767	0.00309354	0.00350581	-3.08269	2.68e-05	1.18596	5.75249	3.32e-13	0	-4.36094	1.74e-05	0.0209754	-0.356916	0.846612	3.49574	7.52558	2.57e-22
chr16:81558241-81559093		chr16:81558241-81559093	0.00632135	-3.43663	2.35e-10	0.00525872	-3.5532	5.4e-10	1.42315	4.90215	3.34e-13	0.00419042	-3.6266	5.14e-08	0.0209754	-1.27891	0.262856	9.23873	8.69289	3.74e-61
chrX:127789572-127790445		chrX:127789572-127790445	0.00632135	-2.56438	8.68e-05	0.00701162	-2.34573	0.000399862	1.06737	5.4738	3.9e-13	0	-4.40748	6.39e-06	0	-2.82323	0.0702601	4.49452	8.16656	2.54e-35
chr10:10355455-10356385		chr10:10355455-10356385	0.148552	-0.769204	0.00695513	0.141985	-0.819779	0.00362307	3.32069	4.05476	4.36e-13	0.199045	-0.176159	0.75591	0.230729	0.102867	0.92969	5.743	4.73131	2.94e-12
chr17:80408328-80409245		chr17:80408328-80409245	0.00790169	-1.9733	0.00996193	0.00525872	-2.39972	0.00222219	1.30456	6.3344	5.75e-13	0.0230473	-0.202794	0.934369	0.0209754	-0.108989	1	0.749086	4.99579	0.0055734
chr11:3999364-4000230		chr11:3999364-4000230	0.00632135	-2.68174	3.67e-05	0.0333052	-0.0777953	0.971802	1.18596	5.52508	6.57e-13	0.0104761	-1.82252	0.0149622	0.0262193	-0.238272	0.923148	1.74787	5.864	1.46e-09
chr18:22819508-22820396		chr18:22819508-22820396	0.00474101	-3.60358	1.48e-07	0.0140232	-2.13865	0.000367458	2.01613	5.80261	6.57e-13	0.00419042	-3.45995	1.56e-05	0.0104877	-1.8757	0.19575	6.24239	7.74056	9.26e-23
chr11:62752010-62752970	Fbxw10	chr11:62752010-62752970	0.0158034	-3.20957	3.88e-16	0.0403168	-1.76991	5.71e-07	2.01613	4.36319	6.64e-13	0.039809	-1.70819	3.19e-05	0.0629262	-0.796566	0.372475	14.2326	7.92813	7.7e-66
chr3:72522341-72523195		chr3:72522341-72523195	0.00316067	-2.27669	0.013102	0	-3.73921	0.000691888	0.830173	6.53715	7.01e-13	0	-3.3844	0.00699571	0.0104877	-0.118973	0.951371	1.49817	7.16451	5.77e-12
chr4:81327948-81328779	Mpdz	chr4:81327948-81328779	0.0173837	-0.973296	0.134931	0.0157762	-1.0778	0.11654	1.06737	5.64373	8.45e-13	0.00838084	-1.86316	0.0194648	0.0157316	-0.627314	0.750731	1.49817	5.88887	6.27e-09
chr18:9148887-9149795		chr18:9148887-9149795	0.00948202	-1.24071	0.147458	0.0122703	-0.785014	0.425155	1.06737	6.57334	9.22e-13	0.00838084	-1.23756	0.252814	0.0157316	-0.0158791	1	0	2.42659	1
chr10:100060173-100060709		chr10:100060173-100060709	0.0205444	-2.7509	6.38e-13	0.0297994	-2.13865	7.35e-09	1.89754	4.36124	9.22e-13	0.0230473	-2.4151	3.04e-08	0.0471947	-1.10899	0.17898	14.732	8.23177	6.53e-74
chr1:180008312-180009010	Coq8a	chr1:180008312-180009010	0.0158034	-1.1292	0.0831667	0.0175291	-0.910544	0.189232	1.06737	5.64373	9.25e-13	0.0104761	-1.57316	0.0547243	0.0104877	-1.06835	0.489924	1.49817	5.88887	6.7e-09
chrX:17656022-17656922	Gm39498	chrX:17656022-17656922	0	-4.49552	5.21e-06	0.00350581	-2.62632	0.00124525	0.948769	5.94721	1.19e-12	0.00419042	-2.27151	0.0182432	0.0104877	-0.687256	0.703592	2.74665	7.712	3.67e-21
chr5:26070059-26070952		chr5:26070059-26070952	0.00948202	-2.93778	3.54e-08	0.0175291	-2.01208	5.15e-05	1.54175	5.02967	1.22e-12	0.00838084	-2.87646	5.87e-06	0.0524385	-0.0730231	0.989783	6.99147	7.712	1.68e-36
chrX:51319405-51320272		chrX:51319405-51320272	0.00632135	-2.81102	1.85e-05	0.00350581	-3.36998	1.9e-06	1.30456	5.54085	1.29e-12	0.0104761	-1.95377	0.00735318	0.0209754	-0.653309	0.732183	4.49452	7.67352	8.96e-26
chr13:39084833-39085703	Gm46392	chr13:39084833-39085703	0.00632135	-2.7692	2.54e-05	0.00175291	-3.93476	3.09e-07	1.30456	5.59743	1.31e-12	0.00209521	-3.57995	4.24e-05	0.0157316	-0.954479	0.574531	4.99391	8.06955	2.22e-29
chr3:79027828-79028709		chr3:79027828-79028709	0.0205444	-1.65575	0.000750745	0.0122703	-2.3396	9.65e-06	1.36386	5.01729	1.34e-12	0.0167617	-1.79944	0.00253534	0.0157316	-1.46066	0.230482	5.743	7.48522	1.63e-33
chr13:61604398-61605295		chr13:61604398-61605295	0.00632135	-2.96714	1.05e-06	0.0122703	-2.01383	0.000328538	1.18596	5.15585	1.91e-12	0.0167617	-1.46973	0.0241313	0	-3.20351	0.0265711	5.24361	7.81633	2.11e-35
chr12:4243125-4243946	Adcy3, Cenpo	chr12:4243125-4243946	0.0284461	-0.0036692	1	0.0175291	-0.849144	0.230491	1.06737	5.71773	2.21e-12	0.0104761	-1.51767	0.0708882	0.0104877	-1.01588	0.567219	0.249695	3.54207	0.528655
chr15:79302912-79303704	Csnk1e	chr15:79302912-79303704	0.0379281	-1.06025	0.0160483	0.0455756	-0.702551	0.149963	1.54175	4.80019	2.23e-12	0.0272377	-1.46834	0.00599725	0.0419508	-0.58292	0.664968	3.74543	6.05148	4.53e-17
chr13:120321005-120321623		chr13:120321005-120321623	0.0110624	-2.27046	8.67e-05	0.0385639	-0.215648	0.794458	1.30456	5.28709	2.36e-12	0.0104761	-2.14902	0.00154494	0.0262193	-0.564772	0.75445	2.74665	6.28136	4.17e-14
chr14:99123571-99124435		chr14:99123571-99124435	0.00790169	-3.38449	4.26e-11	0.0227878	-1.84802	3.28e-05	1.54175	4.77217	2.46e-12	0.0356186	-1.08046	0.0433848	0	-3.86832	0.00184202	8.48965	7.86632	8.13e-46
chr1:128462288-128463043		chr1:128462288-128463043	0.0252854	-1.37564	0.00392776	0.0105174	-2.59237	7.9e-07	1.30456	4.88374	2.79e-12	0.0209521	-1.52536	0.00745409	0.0471947	-0.0938817	0.987568	4.99391	7.06955	1.99e-29
chr2:139600133-139601027	Ism1	chr2:139600133-139601027	0.00948202	-3.1032	3.35e-10	0.0122703	-2.67983	2.83e-08	1.42315	4.68916	2.97e-12	0.00838084	-3.03901	2.29e-07	0.0104877	-2.21519	0.0326215	10.2375	8.6276	6.96e-65
chr7:131911779-131912622	Fgfr2, Chst15	chr7:131911779-131912622	0.00632135	-2.07406	0.00816749	0.00525872	-2.21128	0.00673253	1.06737	6.1583	3.16e-12	0.0104761	-1.20279	0.246164	0.0157316	-0.272219	0.971694	1.49817	6.32497	2.33e-08
chr11:104102372-104103268		chr11:104102372-104103268	0.0205444	-1.99073	1.83e-05	0.0297994	-1.35656	0.00301274	1.54175	4.8579	4.66e-12	0.0146665	-2.30057	4.34e-05	0.0209754	-1.43092	0.199108	6.99147	7.45742	5.62e-35
chr7:140228459-140229340	Olfr53	chr7:140228459-140229340	0.0173837	-1.39599	0.0231913	0.00701162	-2.59237	9.11e-05	1.30456	5.54085	4.8e-12	0.0146665	-1.49629	0.0411281	0.00524385	-2.03578	0.186786	3.49574	7.04641	4.28e-18
chr11:77488694-77489491	Taok1	chr11:77488694-77489491	0.172257	-0.52609	0.0683745	0.212102	-0.102204	0.824251	2.9649	3.8394	5.03e-12	0.129903	-0.956751	0.00207588	0.188779	-0.240127	0.819943	5.743	4.70053	3.44e-13
chr6:139597948-139598891	Pik3c2g	chr6:139597948-139598891	0.00316067	-3.03342	0.000150577	0.00701162	-2.01767	0.00746359	1.06737	5.92126	5.75e-12	0.00838084	-1.66287	0.0597285	0.0314631	0.469548	0.900915	1.99756	6.67018	1.18e-11
chr10:79836187-79837053	Abca7	chr10:79836187-79837053	0.0252854	-1.79885	4.61e-05	0.0297994	-1.48545	0.000637286	1.54175	4.71773	8.76e-12	0.0167617	-2.23756	3.07e-05	0.0314631	-1.0386	0.357585	7.49086	7.43328	1.92e-37
chr6:10936590-10937466	Gm35822	chr6:10936590-10937466	0	-4.21312	5.47e-05	0.00350581	-2.32933	0.0065219	0.830173	6.10105	8.76e-12	0	-3.63966	0.0028043	0.0314631	1.0072	0.538961	1.74787	7.09532	2.16e-13
chr6:99691932-99692793	Prok2	chr6:99691932-99692793	0.0300264	-2.19744	1.47e-09	0.0175291	-2.91054	5.65e-13	1.77894	4.24566	9.71e-12	0.0146665	-3.03754	7.13e-11	0.0681701	-0.600842	0.549754	15.2314	8.33258	1.16e-77
chr1:172492226-172493107		chr1:172492226-172493107	0.0300264	-2.7532	1.62e-17	0.0420697	-2.18555	4.03e-12	2.13473	3.9499	1.12e-11	0.029333	-2.62135	3.17e-12	0.0839016	-0.845954	0.240369	22.2229	8.41445	4.66e-100
chr13:21795400-21796240	Olfr1362	chr13:21795400-21796240	0.0284461	-1.07767	0.0425676	0.0227878	-1.38705	0.00827607	1.42315	5.15213	1.39e-11	0.0335234	-0.700294	0.349778	0.0209754	-1.07861	0.417332	2.74665	5.98763	6.23e-12
chr13:101197503-101198397	Gm41042	chr13:101197503-101198397	0.00632135	-3.23633	2.53e-08	0.0122703	-2.29281	2.16e-05	1.30456	4.99336	1.39e-11	0.00838084	-2.66287	4.76e-05	0.0209754	-1.07861	0.395119	6.99147	8.15257	1.09e-41
chr7:72190316-72191210		chr7:72190316-72191210	0.0173837	-2.06256	1.53e-05	0.019282	-1.84391	0.000118323	1.30456	4.76555	1.54e-11	0.00419042	-3.61343	8.76e-08	0	-3.64037	0.00545771	7.99026	8.17977	1.3e-49
chr1:188245930-188246804	Ush2a	chr1:188245930-188246804	0.00790169	-2.81102	1.02e-06	0.0122703	-2.14257	8.64e-05	1.18596	5.00152	1.75e-11	0.00419042	-3.28819	6.85e-06	0	-3.32169	0.0186567	6.74178	8.36407	6.24e-45
chr12:98667758-98668646	Ptpn21	chr12:98667758-98668646	0.0347674	-2.08744	1.5e-09	0.0157762	-3.16353	2.52e-15	1.77894	4.12503	1.88e-11	0.00838084	-3.84299	9.62e-15	0.0576824	-0.947492	0.22992	17.4787	8.58476	3.15e-91
chr4:112300851-112301748		chr4:112300851-112301748	0	-4.04806	0.000373251	0	-3.82941	0.00064603	0.948769	6.71773	2.09e-11	0.00419042	-1.79944	0.139083	0	-1.89035	0.406264	1.74787	7.37096	1.21e-10
chr7:36025079-36025908		chr7:36025079-36025908	0.00948202	-1.62258	0.0282432	0.00876453	-1.65948	0.0278457	0.948769	5.76079	2.36e-11	0.0104761	-1.30467	0.156424	0.0104877	-0.81558	0.631896	1.74787	6.4896	5.32e-11
chr1:101968465-101969363		chr1:101968465-101969363	0.00632135	-3.12468	1.31e-07	0	-5.29281	3.93e-11	1.18596	4.9603	3.19e-11	0.00419042	-3.32098	3.65e-06	0.0209754	-0.96697	0.48781	7.49086	8.68854	2.12e-50
chr6:4753874-4754730	Peg10	chr6:4753874-4754730	0.014223	-2.02159	0.000149745	0.0140232	-1.97264	0.000265925	1.18596	4.98076	3.43e-11	0.0125713	-2.01517	0.00149688	0.0104877	-1.72042	0.152956	5.4933	7.68029	9.52e-34
chr9:98955467-98956370	Pik3cb	chr9:98955467-98956370	0.018964	-1.43251	0.0132214	0.0157762	-1.65291	0.00536469	1.30456	5.3344	3.81e-11	0	-4.78776	7.38e-07	0.0209754	-0.809428	0.623337	4.24482	7.25632	2.72e-21
chr2:56262587-56263403		chr2:56262587-56263403	0.00474101	-2.2516	0.00678847	0.00175291	-3.10694	0.000867861	0.948769	6.16133	4.37e-11	0	-3.78776	0.00155386	0.0104877	-0.546394	0.795437	2.24726	7.43636	2.78e-14
chr2:141628426-141629314	Macrod2	chr2:141628426-141629314	0.00316067	-2.54799	0.00417879	0.00350581	-2.32933	0.00730422	0.830173	6.10105	5.18e-11	0.00419042	-1.97453	0.054623	0	-2.05541	0.313554	1.99756	7.40714	1.17e-14
chr2:164945480-164946320		chr2:164945480-164946320	0.0221247	-2.1302	1.77e-06	0.0210349	-2.13986	2.38e-06	1.66035	4.70534	5.59e-11	0.0251425	-1.78505	0.000647207	0.0839016	0.230281	0.892984	7.74056	7.31424	6.01e-33
chr4:143182921-143183610		chr4:143182921-143183610	0.00316067	-2.74063	0.00100095	0.00525872	-2.07042	0.0120951	0.830173	5.81726	6.2e-11	0.00838084	-1.3562	0.148773	0.0104877	-0.58292	0.785829	1.99756	7.09902	9.43e-15
chr10:16707125-16707956		chr10:16707125-16707956	0.00316067	-3.3256	1.1e-05	0.00350581	-3.10694	3.46e-05	1.06737	5.50622	6.29e-11	0.00838084	-1.96626	0.0154739	0.0157316	-0.728597	0.692155	3.99513	7.8495	5.61e-25
chr3:69431914-69432805	Ppm1l	chr3:69431914-69432805	0.0126427	-2.43366	2.59e-06	0.0227878	-1.50122	0.0027714	1.30456	4.86625	6.71e-11	0.0188569	-1.69324	0.00416341	0.0104877	-1.94749	0.106835	6.24239	7.60306	4.75e-34
chr3:14794378-14795246	Gm5843	chr3:14794378-14795246	0.00316067	-3.17359	2.53e-05	0.0157762	-1.01767	0.143175	0.948769	5.48326	7.06e-11	0.00838084	-1.80872	0.0255715	0	-2.65331	0.117501	2.99635	7.35585	1.94e-20
chr14:76150406-76151206	Gtf2f2	chr14:76150406-76151206	0.0679545	-0.64227	0.111786	0.0788808	-0.338267	0.482979	1.66035	4.32778	7.35e-11	0.0754276	-0.390676	0.51991	0.0681701	-0.422304	0.74624	1.74787	4.24385	1.88e-05
chrX:23153983-23154857	Klhl13	chrX:23153983-23154857	0.00316067	-2.77626	0.00114217	0.00350581	-2.5576	0.00262858	0.948769	6.0503	8.16e-11	0.00838084	-1.39368	0.171922	0	-2.27222	0.225068	2.24726	7.31607	5.68e-14
chrX:111709289-111710175		chrX:111709289-111710175	0	-4.67609	1.15e-06	0.00350581	-2.81476	0.000434402	0.948769	5.67591	8.26e-11	0	-4.10263	0.000180769	0.0314631	0.469548	0.900169	3.24604	7.82303	3.39e-22
chr12:100100500-100101238	Nrde2	chr12:100100500-100101238	0.0300264	-1.18954	0.0160105	0.0473285	-0.352698	0.577743	1.42315	4.93532	1.04e-10	0.0146665	-2.11671	0.000552186	0.0734139	0.475974	0.701245	2.24726	5.43636	8.93e-09
chr15:58112348-58113243	Gm15943	chr15:58112348-58113243	0.0489904	-1.82385	8.28e-09	0.0175291	-3.27395	6.22e-18	1.89754	3.94834	1.11e-10	0.039809	-2.00309	9.66e-08	0.0524385	-1.33489	0.0612859	19.2266	8.30162	1.34e-88
chr1:19234895-19235767	Tfap2d	chr1:19234895-19235767	0	-4.61838	1.94e-06	0.0140232	-0.972641	0.22607	0.889471	5.63026	1.18e-10	0.00209521	-3.01517	0.00166157	0.0104877	-0.81558	0.629828	2.74665	7.48067	1.88e-19
chr5:139611632-139612484		chr5:139611632-139612484	0.0126427	-2.22606	7.53e-05	0.0420697	-0.22862	0.769433	1.30456	5.11201	1.32e-10	0.0272377	-0.926631	0.182968	0.0419508	-0.0683466	1	1.99756	5.55153	2.5e-08
chr11:117564802-117565641	Tnrc6c	chr11:117564802-117565641	0.0110624	-2.19349	0.000137602	0.0315523	-0.491282	0.451203	1.06737	5.01146	1.46e-10	0.0125713	-1.8323	0.00605163	0.0524385	0.484194	0.805928	2.49695	6.19742	4.65e-14
chr3:143998761-143999656		chr3:143998761-143999656	0.00790169	-3.13295	8.06e-09	0.019282	-1.82941	0.000176605	1.30456	4.78186	1.46e-10	0.0104761	-2.55949	2.67e-05	0.0629262	0.239776	0.906274	6.74178	7.686	2.14e-36
chr11:86157583-86158358	Brip1os, Med13	chr11:86157583-86158358	0.0252854	-0.671094	0.317596	0.0175291	-1.23247	0.0451188	1.06737	5.26521	1.54e-10	0.0188569	-1.03901	0.169973	0.0419508	0.369775	0.863485	0.998782	4.92772	0.000182004
chr5:126210426-126211319		chr5:126210426-126211319	0	-5.94618	2.45e-16	0.019282	-2.00741	1.25e-05	1.30456	4.58308	1.73e-10	0.00838084	-3.00309	6.37e-07	0.036707	-0.703935	0.537018	9.73812	8.52392	2.29e-58
chr1:69738417-69739292		chr1:69738417-69739292	0.00632135	-2.61248	0.000157844	0.00350581	-3.17733	1.39e-05	1.06737	5.41106	2.57e-10	0.00419042	-2.82252	0.000710676	0	-2.86832	0.0725942	4.74421	8.24251	2.59e-29
chr12:78350564-78351470	Gphn	chr12:78350564-78351470	0.322389	1.599	2.44e-12	0.0350581	-2.71011	2.51e-17	2.25333	3.76951	2.75e-10	0.0544755	-1.96534	5.06e-09	0.0943893	-0.924456	0.171456	3.99513	4.49429	2.73e-10
chr8:73053676-73054569	Gm40505	chr8:73053676-73054569	0.00948202	-2.19631	0.000531091	0.0105174	-1.97766	0.00188981	1.06737	5.26521	3.12e-10	0.0125713	-1.62285	0.0285526	0.0262193	-0.283359	0.92549	3.49574	7.17766	5.41e-20
chr18:33552666-33553603		chr18:33552666-33553603	0.00316067	-3.41871	3.18e-06	0.0122703	-1.66766	0.0104877	1.06737	5.38069	3.35e-10	0.00419042	-2.84524	0.000759317	0.0314631	0.0545102	1	3.74543	7.49627	1.46e-21
chr2:118250143-118250883	Eif2ak4	chr2:118250143-118250883	0.0110624	-1.70411	0.00858603	0.00350581	-3.03294	5.06e-05	0.948769	5.37892	3.44e-10	0.0167617	-0.932705	0.274701	0.0262193	-0.0158791	1	2.49695	6.81891	2.19e-15
chr11:120127341-120128134	Bahcc1, Gm11772	chr11:120127341-120128134	0.0331871	-1.25848	0.00428839	0.0490814	-0.541742	0.280271	1.30456	4.54085	3.57e-10	0.0377138	-0.937165	0.0977065	0.0419508	-0.558672	0.659519	3.49574	5.95527	3.49e-16
chr14:77786543-77787410	Enox1	chr14:77786543-77787410	0.0110624	-2.09113	0.000703571	0.0175291	-1.34795	0.0312994	1.18596	5.32868	3.65e-10	0.0146665	-1.51767	0.0451384	0.0419508	0.257882	0.9344	2.74665	6.50764	5.68e-13
chr8:64887582-64888451		chr8:64887582-64888451	0.0110624	-1.75856	0.00696116	0.0105174	-1.75902	0.00813529	0.948769	5.31334	7e-10	0.0104761	-1.6526	0.0383488	0.0314631	0.180041	0.980105	2.49695	6.74676	5.9e-15
chrX:73685469-73686382	Pwwp4c	chrX:73685469-73686382	0.156453	-0.764954	0.010537	0.261183	0.26888	0.451929	3.0835	3.85319	7.14e-10	0.14876	-0.779916	0.0290732	0.230729	0.0238471	0.997431	2.74665	3.53512	0.000490559
chr4:58547721-58548559	Lpar1	chr4:58547721-58548559	0.00948202	-2.62258	4.69e-06	0.0227878	-1.28144	0.0167508	1.18596	4.94012	7.62e-10	0.00838084	-2.56771	0.000200379	0.0524385	0.255925	0.943955	4.74421	7.24251	1.16e-24
chr15:32239227-32240109	Gm32499	chr15:32239227-32240109	0.0110624	-1.93441	0.00169657	0.019282	-1.03294	0.10519	0.948769	5.10475	7.83e-10	0.0104761	-1.82252	0.0141916	0.0314631	0.00720447	1	2.74665	6.712	6.39e-17
chr7:91594208-91595086	Dlg2, Gm32353	chr7:91594208-91595086	0.00948202	-2.15051	0.000487673	0.0105174	-1.93185	0.00181052	0.948769	5.10475	8.98e-10	0.00838084	-2.10828	0.0045974	0.0157316	-0.868322	0.622652	3.99513	7.58646	1.92e-26
chr14:57115874-57116692		chr14:57115874-57116692	0.00632135	-2.4891	0.000290712	0.00701162	-2.27044	0.00123432	0.948769	5.34576	9.42e-10	0.0146665	-1.15813	0.154683	0.0209754	-0.331381	0.914599	2.99635	7.18593	2.51e-18
chr9:75396105-75396987		chr9:75396105-75396987	0.0221247	-1.00367	0.0902232	0.0245407	-0.785014	0.248629	1.06737	5.1583	9.68e-10	0.00419042	-3.01517	0.000175098	0.036707	0.0879567	1	2.24726	6.15257	2.82e-11
chr1:93097073-93098040	Crocc2	chr1:93097073-93098040	0.0284461	-2.3996	2.7e-11	0.0262936	-2.45035	5.32e-11	1.66035	4.00585	1.05e-09	0.0335234	-2.00095	1.2e-06	0.0419508	-1.39027	0.0735842	16.4799	8.34101	1.37e-78
chr12:54060415-54061259	Npas3	chr12:54060415-54061259	0.0284461	-1.13078	0.034019	0.036811	-0.64751	0.266052	1.30456	4.93751	1.07e-09	0.0649516	0.440512	0.550887	0.0314631	-0.608455	0.686359	0.249695	2.6676	0.783347
chr4:32303534-32304273	Bach2	chr4:32303534-32304273	0.0711152	-1.15959	0.000509596	0.122703	-0.127119	0.812889	1.89754	3.99394	1.07e-09	0.0921893	-0.624852	0.151345	0.104877	-0.299127	0.81378	4.74421	5.26948	1.61e-14
chr2:32923694-32924370	Garnl3	chr2:32923694-32924370	0.0837579	-0.928262	0.00374902	0.0806337	-0.958345	0.00258952	1.77894	3.83903	1.29e-09	0.117332	-0.255526	0.658023	0.0629262	-1.08803	0.136434	7.49086	6.01338	2.17e-27
chr5:125266856-125267482		chr5:125266856-125267482	0.0316067	-0.339272	0.658221	0.0140232	-1.63746	0.00687279	1.06737	5.18429	1.48e-09	0.0419042	0.234192	0.861178	0.0104877	-1.41074	0.356045	0.499391	3.9254	0.123376
chr7:69987874-69988565		chr7:69987874-69988565	0.00632135	-1.85167	0.0393657	0.00701162	-1.63301	0.0632031	0.948769	6.22023	1.71e-09	0.00838084	-1.2782	0.278526	0.00524385	-1.13136	0.60348	1.24848	6.26454	4.93e-06
chr13:12102455-12103363	Ryr2	chr13:12102455-12103363	0.0126427	-2.77626	8.3e-09	0.0105174	-2.94344	4.57e-09	1.30456	4.4731	1.99e-09	0.00838084	-3.09696	1.82e-07	0.0104877	-2.27222	0.0356119	10.9866	8.76146	1.38e-61
chr14:14883795-14884683	Gm10338	chr14:14883795-14884683	0.0110624	-2.69017	7.25e-08	0.0122703	-2.47151	6.05e-07	1.06737	4.44209	2.09e-09	0.00628563	-3.17167	5.41e-07	0.0314631	-0.739039	0.542965	8.48965	8.4282	4.87e-58
chr5:12840104-12840936		chr5:12840104-12840936	0.00790169	-1.77626	0.0171897	0.00350581	-2.65948	0.00115326	0.830173	5.62462	2.18e-09	0	-3.95377	0.000496686	0	-2.36952	0.226847	2.99635	7.89642	9.5e-21
chr3:128171035-128171957	Gm52639,	chr3:128171035-128171957	0.00474101	-3.19349	1.04e-06	0.00876453	-2.3498	9.67e-05	0.948769	4.8983	2.52e-09	0.0104761	-1.99499	0.00412053	0.0104877	-1.47045	0.281135	5.4933	8.20385	7.69e-38
chr5:67095847-67096724	Limch1	chr5:67095847-67096724	0.0316067	-0.986391	0.0681589	0.00876453	-2.81476	1.17e-06	1.30456	4.90144	2.89e-09	0.0146665	-2.01517	0.00170815	0.0104877	-1.9192	0.128344	5.743	7.43369	6.35e-26
chrX:157818675-157819515		chrX:157818675-157819515	0.0126427	-1.3256	0.0519243	0.0122703	-1.30858	0.0722816	0.830173	5.33921	3.25e-09	0.0146665	-0.953767	0.285383	0.0104877	-0.933417	0.642016	1.74787	6.33348	9.3e-11
chr15:78192688-78193582		chr15:78192688-78193582	0.018964	-2.21012	1.29e-06	0.0333052	-1.28326	0.00374996	1.30456	4.45993	3.69e-09	0.0251425	-1.63666	0.00214995	0.0524385	-0.31726	0.833164	6.99147	7.29696	1.95e-33
chr18:71948914-71949777	Dcc	chr18:71948914-71949777	0	-4.28907	4.15e-05	0.00525872	-1.95494	0.0226366	0.711577	5.66328	5.07e-09	0.00419042	-2.0547	0.0404161	0.00524385	-1.09388	0.560099	2.49695	7.85639	1.49e-19
chr8:87511455-87512318		chr8:87511455-87512318	0.0110624	-2.74514	1.16e-07	0.0227878	-1.63587	0.000564563	1.18596	4.55545	5.11e-09	0.0188569	-1.82252	0.00152167	0.0104877	-2.06835	0.0649583	7.74056	7.98884	3.48e-42
chr6:145378099-145378950	Lmntd1	chr6:145378099-145378950	0.0173837	-1.9733	9.7e-05	0.0227878	-1.50122	0.00338951	1.18596	4.70065	5.19e-09	0.0439994	-0.363091	0.687611	0.0262193	-0.904848	0.496902	4.24482	6.69153	5.42e-20
chr8:29031779-29032651		chr8:29031779-29032651	0.00316067	-2.3256	0.0163799	0.00175291	-2.73921	0.00571287	0.711577	6.09624	5.33e-09	0	-3.4302	0.0094161	0.0104877	-0.167882	0.954129	1.74787	7.44896	2.49e-12
chr15:7463025-7463904		chr15:7463025-7463904	0.018964	-1.69555	0.00106711	0.0175291	-1.75185	0.000869896	1.06737	4.68025	5.67e-09	0.0314282	-0.770055	0.27937	0.0209754	-1.04759	0.392263	4.49452	7.01456	1.69e-24
chr9:102127144-102128020	Ephb1	chr9:102127144-102128020	0.0237051	-2.0149	2.88e-06	0.0227878	-2.01108	4.24e-06	1.30456	4.31055	5.78e-09	0.0188569	-2.18509	2.5e-05	0.0419508	-0.763492	0.490777	9.48843	7.89132	2.43e-48
chr11:102603987-102604869		chr11:102603987-102604869	0.393504	-0.575103	0.00360187	0.329546	-0.873823	3.3e-06	3.91367	2.92895	6.51e-09	0.408566	-0.453931	0.0666435	0.424752	-0.319709	0.592521	26.4677	5.83937	3.19e-49
chr10:14364941-14365798	Adgrg6	chr10:14364941-14365798	0.0110624	-2.37871	2.21e-05	0.0140232	-1.97264	0.000378427	1.06737	4.79573	6.51e-09	0.0230473	-1.14902	0.0891701	0.0262193	-0.670383	0.639707	4.99391	7.42569	2.13e-27
chr2:101633107-101633964	Prr5l	chr2:101633107-101633964	0.00474101	-3.67609	1.81e-09	0.0280465	-1.17328	0.0247719	1.18596	4.70065	7.73e-09	0.0272377	-1.14641	0.0675442	0.0104877	-1.94749	0.118213	6.24239	7.60306	2.75e-31
chr7:44533916-44534765	Med25	chr7:44533916-44534765	0.123266	-0.630626	0.0365822	0.126209	-0.560973	0.0787746	1.89754	3.58221	1.02e-08	0.0586659	-1.7719	1.27e-07	0.183535	0.159064	0.871983	9.48843	6.03627	2.68e-31
chr7:18907795-18908681		chr7:18907795-18908681	0.0489904	-1.20334	0.0016845	0.0210349	-2.45961	2.64e-09	1.42315	4.0948	1.17e-08	0.0460946	-1.19204	0.00977683	0.0209754	-1.96697	0.0289278	10.4872	7.5668	9.51e-48
chr9:110873479-110874287		chr9:110873479-110874287	0.0268657	-1.78794	1.86e-05	0.0333052	-1.39382	0.000716764	1.18596	4.19118	1.19e-08	0.0502851	-0.656713	0.246693	0.0419508	-0.731312	0.518805	6.49208	6.96418	1.57e-33
chr8:81870031-81870934		chr8:81870031-81870934	0.014223	-2.4631	6.01e-07	0.0280465	-1.38405	0.00304104	1.18596	4.48069	1.21e-08	0.0209521	-1.73896	0.00173206	0.0471947	-0.305386	0.866559	6.74178	7.47099	4.66e-34
chr3:128662409-128663246	Gm43824	chr3:128662409-128663246	0.00948202	-2.53616	6.92e-06	0.00350581	-3.60944	3.62e-08	0.948769	4.65544	1.32e-08	0.00838084	-2.48332	0.000237806	0	-3.2889	0.0179065	7.24117	8.73666	3.36e-50
chr8:66439924-66440780	Marchf1	chr8:66439924-66440780	0.128007	-0.994845	0.000217156	0.122703	-1.03187	0.000111106	2.25333	3.47565	1.4e-08	0.138284	-0.777743	0.017426	0.173047	-0.305386	0.736761	14.732	6.43189	2.13e-42
chr5:34932100-34932920	Htt	chr5:34932100-34932920	0.0237051	-2.17359	1.19e-07	0.0210349	-2.28425	8.38e-08	1.30456	4.14326	1.7e-08	0.0356186	-1.41003	0.00267839	0.0419508	-0.914434	0.37953	10.4872	7.89257	1.7e-52
chr3:78530063-78530949		chr3:78530063-78530949	0.00632135	-1.92967	0.0205517	0.00876453	-1.4095	0.0908817	0.830173	5.81726	1.74e-08	0.00838084	-1.3562	0.223841	0.0209754	0.228046	1	1.24848	6.17143	1.92e-06
chr14:44827387-44828275	Gm55330, Gm5624	chr14:44827387-44828275	0.0584725	-1.54364	1.05e-06	0.075375	-1.07377	0.000755687	1.66035	3.73022	2.04e-08	0.069142	-1.15652	0.00212969	0.115365	-0.205035	0.876263	11.7357	6.9243	3.54e-45
chr14:35835583-35836467		chr14:35835583-35836467	0.00632135	-1.96714	0.0110345	0.00701162	-1.74849	0.0249143	0.711577	5.46397	2.5e-08	0.00419042	-2.20279	0.0253713	0	-2.27222	0.20832	2.49695	7.58075	4.14e-18
chr16:83057873-83058767		chr16:83057873-83058767	0.00316067	-3.8281	5.8e-09	0	-5.22796	1.46e-10	0.948769	4.65544	2.57e-08	0	-4.87315	7.86e-08	0.0209754	-0.899065	0.544986	7.99026	9.2108	2.13e-55
chr2:144974186-144975065		chr2:144974186-144975065	0.00158034	-3.73159	1.01e-05	0.00350581	-2.90049	0.000179096	0.830173	5.30269	2.66e-08	0.00419042	-2.54568	0.0046179	0	-2.60084	0.126183	4.24482	8.51935	1.31e-28
chr2:72899246-72900150		chr2:72899246-72900150	0.0173837	-2.17359	8.63e-06	0.019282	-1.95494	5.66e-05	1.18596	4.48069	2.83e-08	0.029333	-1.23756	0.0297309	0.0314631	-0.858778	0.486489	6.99147	7.56761	4.97e-34
chr1:155691049-155691878		chr1:155691049-155691878	0.0237051	-0.785029	0.190735	0.0105174	-1.97766	0.00136651	0.830173	4.81726	4.35e-08	0.0125713	-1.62285	0.0236178	0.0524385	0.706587	0.62727	2.24726	6.25948	3.39e-13
chr2:84998043-84998780	Lrrc55, Lrrc55os	chr2:84998043-84998780	0.0110624	-1.86165	0.0031744	0.0122703	-1.64299	0.0112478	0.830173	4.95219	4.79e-08	0.0167617	-1.09317	0.174042	0.0104877	-1.23827	0.446582	3.24604	7.18148	3.83e-20
chr12:42397131-42397989		chr12:42397131-42397989	0	-4.55826	4.81e-06	0.00701162	-1.88935	0.0147614	0.711577	5.28888	5.37e-08	0.00838084	-1.53454	0.104901	0	-2.40054	0.171366	3.24604	8.07457	3.35e-24
chr17:51280692-51281564	Tbc1d5	chr17:51280692-51281564	0.0126427	-1.56166	0.0223521	0.0105174	-1.75902	0.013591	0.948769	5.31334	6.43e-08	0.0251425	-0.344475	0.793514	0.0209754	-0.356916	0.921945	1.74787	6.0643	8.6e-08
chr9:73618421-73619291	Unc13c	chr9:73618421-73619291	0	-5.11219	4.39e-09	0.0105174	-1.95494	0.00145016	0.830173	4.84326	6.81e-08	0.00838084	-2.13064	0.00507126	0.0104877	-1.32708	0.387189	5.24361	8.38337	4.72e-36
chr4:62727647-62728444		chr4:62727647-62728444	0.0410888	-1.5434	0.000209165	0.0350581	-1.74142	3.51e-05	1.66035	4.29958	6.84e-08	0.0125713	-3.09046	2.07e-08	0.0576824	-0.687256	0.581952	11.3611	7.712	8.92e-39
chr16:24412194-24413009	Lpp	chr16:24412194-24413009	0.0126427	-2.15567	9.79e-05	0.0210349	-1.3325	0.0154175	0.948769	4.63526	7.17e-08	0.0188569	-1.41206	0.0302502	0.0419508	0.00204276	1	4.24482	7.08639	2.46e-23
chr12:18416909-18417778		chr12:18416909-18417778	0	-4.83656	2.89e-07	0.0105174	-1.65008	0.0214943	0.830173	5.19835	8.11e-08	0.00419042	-2.6266	0.00290896	0	-2.67884	0.137312	4.24482	8.31772	6.69e-27
chr8:11185073-11185966	Gm44717, LOC118567540	chr8:11185073-11185966	0.00790169	-3.95787	2.99e-18	0.0297994	-2.05803	4.49e-08	1.30456	3.84041	9.15e-08	0.0523803	-1.1048	0.0100526	0.036707	-1.36952	0.096725	14.2326	8.2907	1.22e-72
chr2:121814041-121814925	Ctdspl2	chr2:121814041-121814925	0.018964	-0.888192	0.193335	0.00175291	-3.66766	6.22e-06	0.830173	5.10105	9.15e-08	0.00419042	-2.70322	0.00157735	0.0104877	-1.11897	0.513786	3.49574	7.56998	5.24e-21
chr2:128470022-128470946	Anapc1	chr2:128470022-128470946	0.0426691	-0.605705	0.230733	0.0525872	-0.188369	0.792433	1.06737	4.41106	9.48e-08	0.039809	-0.647435	0.348511	0.0471947	-0.210527	0.910047	0.998782	4.18148	0.00240441
chr12:42019263-42020125	Gm46348	chr12:42019263-42020125	0.00790169	-1.4631	0.0787323	0.00701162	-1.55055	0.0866906	0.711577	5.71773	1.08e-07	0.00419042	-2.01517	0.0662003	0	-2.09388	0.339699	1.74787	7.03392	1.18e-10
chr7:106472614-106473460	Olfr705	chr7:106472614-106473460	0.00632135	-2.03929	0.00951527	0.0105174	-1.26306	0.121574	0.711577	5.37377	1.1e-07	0.0125713	-0.908252	0.357686	0.0104877	-0.687256	0.712663	1.74787	6.66469	7.51e-11
chr5:76496289-76497182	Nmu	chr5:76496289-76497182	0.0110624	-2.42993	1.09e-05	0.00525872	-3.27687	9.52e-08	0.948769	4.5384	1.2e-07	0.00419042	-3.35304	4.1e-06	0.0209754	-0.999759	0.444034	7.49086	8.59834	1.88e-46
chr18:59337282-59338180	Chsy3	chr18:59337282-59338180	0.00632135	-2.4891	0.000372449	0	-4.6919	5.31e-07	0.830173	5.10105	1.28e-07	0.0104761	-1.6266	0.0434238	0.0104877	-1.11897	0.516537	4.24482	8.14084	3.06e-26
chr8:114539792-114540562	Adamts18	chr8:114539792-114540562	0.014223	-1.56438	0.00980457	0.0122703	-1.71575	0.00534443	0.830173	4.86973	1.28e-07	0.0146665	-1.36094	0.0768925	0	-2.93342	0.0715591	3.74543	7.41826	9.9e-23
chr18:62602709-62603740	Htr4	chr18:62602709-62603740	0.0505708	-1.6317	9.21e-06	0.133221	0.159845	0.772162	1.77894	3.98542	1.35e-07	0.136189	0.196337	0.779793	0.0943893	-0.366211	0.790072	1.74787	3.82447	0.00144496
chr2:171858483-171859350		chr2:171858483-171859350	0.00474101	-2.64753	0.000637979	0.00701162	-2.0778	0.00536763	0.830173	5.33921	1.43e-07	0.00628563	-2.07406	0.0201982	0.0104877	-0.933417	0.662525	3.24604	7.712	1.75e-18
chr1:84504031-84504923	Dner	chr1:84504031-84504923	0.0110624	-2.60358	1.33e-05	0.0333052	-0.872476	0.150668	1.30456	4.88374	1.6e-07	0.0502851	-0.108277	0.967433	0.0157316	-1.50417	0.284159	3.49574	6.32205	1.37e-11
chr13:76848264-76849136	Mctp1, Gm18563	chr13:76848264-76849136	0.0126427	-2.10053	0.000101911	0.0157762	-1.71101	0.0016233	0.830173	4.47487	1.78e-07	0.00209521	-3.82252	1.25e-06	0.0209754	-0.863876	0.530101	5.99269	8.11725	2.77e-41
chr2:89112407-89113356	Olfr1229	chr2:89112407-89113356	0.0158034	-1.67352	0.00446697	0.0157762	-1.61283	0.00640673	0.948769	4.80519	1.83e-07	0.0125713	-1.8323	0.00972513	0.0209754	-0.771954	0.618957	4.24482	7.31772	9.18e-22
chr5:49300659-49301525	Kcnip4	chr5:49300659-49301525	0.00632135	-2.63594	0.000103686	0.00350581	-3.20005	1.32e-05	0.830173	4.92418	1.85e-07	0.0104761	-1.77598	0.0218975	0	-2.89035	0.0717441	4.99391	8.36911	8.87e-32
chrX:7750344-7751247	Slc35a2	chrX:7750344-7751247	0.183319	-0.791516	0.00136321	0.236642	-0.286265	0.366227	2.37192	3.16839	1.88e-07	0.24514	-0.202198	0.655951	0.152072	-0.878643	0.11472	10.2375	5.31225	1.24e-23
chr6:35799022-35799922		chr6:35799022-35799922	0.0110624	-2.60358	5.49e-07	0.00350581	-3.87248	5.16e-10	0.948769	4.34576	1.91e-07	0.00838084	-2.75213	1.28e-05	0	-3.54639	0.00907798	9.23873	9.03392	3.09e-60
chr7:6790184-6791065	Usp29	chr7:6790184-6791065	0.00316067	-2.91056	0.000370169	0.00876453	-1.59237	0.0383591	0.711577	5.28888	1.95e-07	0.0167617	-0.545682	0.660895	0.00524385	-1.36952	0.4303	2.24726	7.10194	3.03e-14
chr10:122513077-122513960	Gm36284	chr10:122513077-122513960	0.014223	-1.2667	0.0608992	0.00350581	-2.98141	5.58e-05	0.711577	4.92631	2.11e-07	0.0125713	-1.29528	0.124656	0.036707	0.51019	0.831837	2.49695	6.89486	1.39e-16
chr18:15134407-15135295	Kctd1, 4933424G05Rik	chr18:15134407-15135295	0.018964	-2.13612	3.76e-06	0.019282	-2.04554	1.05e-05	1.06737	4.21077	2.26e-07	0.029333	-1.33067	0.0130097	0.0314631	-0.94549	0.389697	7.99026	7.78017	6.88e-42
chr6:116935993-116936850		chr6:116935993-116936850	0.0173837	-1.9265	0.000135284	0.0105174	-2.56262	1.82e-06	0.948769	4.37892	2.29e-07	0.00838084	-2.72299	1.94e-05	0	-3.51838	0.0091085	7.99026	8.48644	6.94e-49
chr19:17293408-17294369		chr19:17293408-17294369	0.0252854	-1.4708	0.00194585	0.0227878	-1.57757	0.000834154	0.948769	4.2506	2.51e-07	0.0377138	-0.705839	0.285403	0.0209754	-1.25195	0.264877	5.24361	7.0508	4.78e-29
chr18:79260073-79260934	Gm18978	chr18:79260073-79260934	0.00316067	-2.70411	0.00238617	0.00525872	-2.03294	0.0164412	0.711577	5.56018	2.61e-07	0.00209521	-2.75213	0.0105445	0.0104877	-0.546394	0.79825	2.49695	7.712	1.12e-15
chr11:44613658-44614524	Ebf1	chr11:44613658-44614524	0.018964	-1.49305	0.00875644	0.00876453	-2.52198	2.94e-05	0.948769	4.69666	3.15e-07	0.0314282	-0.559488	0.535759	0.0209754	-0.863876	0.564062	3.99513	7.02847	1.06e-19
chr2:11588660-11589276		chr2:11588660-11589276	0.0252854	-1.34247	0.0098195	0.0245407	-1.33755	0.012164	1.06737	4.57334	3.21e-07	0.0356186	-0.669671	0.377714	0.0734139	0.601505	0.625422	2.74665	5.91363	5.84e-11
chr8:71432694-71433552	1700026F02Rik	chr8:71432694-71433552	0.00948202	-2.63926	3.6e-06	0.019282	-1.5576	0.00384002	0.948769	4.5384	3.59e-07	0.0272377	-0.944778	0.177449	0.0419508	-0.0854201	0.987533	4.74421	7.21604	2.34e-24
chr5:23394046-23394951	Lhfpl3	chr5:23394046-23394951	0.695348	-0.69071	0.000208349	1.00442	0.0500971	0.870803	6.52279	2.739	4e-07	1.07275	0.176006	0.552198	0.650238	-0.641721	0.137402	12.4848	3.58885	1.18e-08
chr6:136398961-136399806		chr6:136398961-136399806	0.0221247	-1.53972	0.00250066	0.0122703	-2.3396	1.52e-05	0.948769	4.3958	4.08e-07	0.00838084	-2.70819	3.29e-05	0.00524385	-2.48981	0.0420523	7.24117	8.16837	2.24e-41
chr3:95907905-95908652	Vps45	chr3:95907905-95908652	0.0442494	-1.27497	0.001019	0.0245407	-2.14491	1.45e-07	1.18596	3.90059	5.03e-07	0.0356186	-1.49868	0.00115246	0.0839016	-0.00641882	1	8.98904	7.31686	3.15e-41
chr9:107192829-107193705		chr9:107192829-107193705	0.0331871	-0.451128	0.491497	0.0105174	-2.20648	0.000385807	0.948769	4.78282	6.06e-07	0.0230473	-0.974525	0.213258	0.0104877	-1.56477	0.290112	2.99635	6.52296	2.54e-13
chr3:36578205-36578841	Smim43	chr3:36578205-36578841	0.0331871	-0.244677	0.766008	0.0105174	-2.04375	0.00122333	0.830173	4.74197	6.39e-07	0.0146665	-1.4746	0.0472077	0.0419508	0.301603	0.929577	1.99756	5.96657	9.02e-10
chrX:91286303-91287189	Mageb18	chrX:91286303-91287189	0.00316067	-3.87814	2.32e-09	0.00175291	-4.26075	1.83e-09	0.830173	4.37669	6.55e-07	0.00628563	-2.87315	3.01e-05	0.0157316	-1.2889	0.292031	8.23995	9.19312	5.13e-58
chr10:69620529-69621361	Ank3	chr10:69620529-69621361	0.0205444	-0.588632	0.454151	0.0157762	-0.986647	0.183287	0.711577	4.9919	6.93e-07	0.00838084	-1.7807	0.0370005	0.0104877	-0.988912	0.570762	1.74787	6.26133	6.29e-10
chr1:126458365-126459210	Nckap5	chr1:126458365-126459210	0.0237051	-0.361221	0.654303	0.00350581	-2.95494	0.000113965	0.711577	4.95873	7.85e-07	0.0125713	-1.26671	0.132649	0.0104877	-1.01588	0.57314	2.24726	6.712	2.43e-13
chr12:31507533-31508157	Slc26a3	chr12:31507533-31508157	0.0758562	-0.568868	0.15844	0.0578459	-1.01948	0.00774318	1.30456	3.82344	8.07e-07	0.0607611	-0.880866	0.0571699	0.0524385	-0.902222	0.351127	6.24239	6.22455	5.92e-23
chr4:149296904-149297758	Kif1b	chr4:149296904-149297758	0.0252854	-0.870403	0.17206	0.0140232	-1.74437	0.00528209	0.948769	4.85099	8.41e-07	0.00209521	-3.69699	3.16e-05	0	-3.13136	0.0560084	4.49452	7.52913	3.74e-21
chr2:149673290-149674135	Syndig1, C530025M09Rik	chr2:149673290-149674135	0.00316067	-2.81102	0.000772958	0.00701162	-1.78501	0.0243217	0.592981	5.08969	1.11e-06	0.00628563	-1.78776	0.0597691	0	-2.30539	0.205663	2.99635	8.03392	1.4e-23
chr7:126272008-126272905	Sgf29, Sult1a1	chr7:126272008-126272905	1.10308	-0.204675	0.277997	1.13238	-0.14349	0.52527	6.2856	2.35656	1.16e-06	1.11046	-0.17124	0.529507	0.828529	-0.601178	0.0817293	20.7247	4.03298	1.01e-17
chr4:135057683-135058310	Srrm1	chr4:135057683-135058310	0.0158034	-1.00367	0.161849	0.0227878	-0.335211	0.726712	0.711577	5.02585	1.19e-06	0.0104761	-1.45995	0.0962809	0.0157316	-0.518379	0.831837	1.24848	5.712	2.37e-06
chr9:119395951-119396758	Scn5a	chr9:119395951-119396758	0.0252854	-0.846944	0.173474	0.0350581	-0.225586	0.78705	0.830173	4.64734	1.23e-06	0.0146665	-1.55949	0.0331733	0.0262193	-0.430917	0.812129	1.74787	5.64161	5e-08
chr4:94774340-94775204	Eqtn	chr4:94774340-94775204	0.00790169	-1.87814	0.0197921	0.0140232	-0.972641	0.286833	0.830173	5.49533	1.24e-06	0.0104761	-1.30467	0.212875	0.0209754	-0.0158791	1	1.49817	6.20298	2.32e-06
chr2:33492016-33492911	Lmx1b	chr2:33492016-33492911	0.0237051	-1.57352	0.00112879	0.0140232	-2.28751	9.05e-06	0.948769	4.2506	1.24e-06	0.0251425	-1.34447	0.0236105	0.0314631	-0.739039	0.570704	6.49208	7.58193	8.52e-34
chr1:152833642-152834443	Nmnat2	chr1:152833642-152834443	0.0600528	-0.84755	0.0295548	0.0543401	-0.984686	0.011232	1.18596	3.80626	1.25e-06	0.0544755	-0.923245	0.052028	0.0629262	-0.520554	0.658916	6.24239	6.38442	2.64e-25
chr12:16326577-16327457	Gm48606	chr12:16326577-16327457	0.0126427	-2.38833	3.18e-06	0	-5.45744	1.33e-12	0.830173	4.16519	1.29e-06	0.00628563	-3.05956	3.14e-06	0.0104877	-1.90485	0.0890529	9.23873	9.13346	3.23e-65
chr11:98644517-98645358	Thra	chr11:98644517-98645358	0.014223	-1.96714	0.00031886	0.0175291	-1.59237	0.00389793	0.830173	4.43479	1.29e-06	0.0167617	-1.56406	0.0159844	0.0576824	0.491081	0.760632	4.24482	7.11336	1.32e-23
chr11:45521820-45522663	ENSMUSG00000120703	chr11:45521820-45522663	0.0126427	-1.1913	0.138275	0.0140232	-0.972641	0.287456	0.830173	5.49533	1.3e-06	0.00419042	-2.39983	0.0191235	0	-2.46066	0.236299	1.99756	6.75506	6.69e-09
chr18:52182439-52183364		chr18:52182439-52183364	0.014223	-1.72614	0.00392914	0.0157762	-1.50748	0.0118427	0.830173	4.69388	1.38e-06	0.00838084	-2.25802	0.00270101	0.0104877	-1.45082	0.309008	4.49452	7.63605	1.31e-24
chr14:13284440-13285351		chr14:13284440-13285351	0.0205444	-1.53616	0.00316809	0.0210349	-1.44213	0.00577369	0.830173	4.30269	1.48e-06	0.0460946	-0.0765678	0.955802	0.0209754	-1.01588	0.43944	3.49574	6.52558	7.51e-19
chr17:34218672-34219575	H2-K1, LOC118568331	chr17:34218672-34219575	0.137489	-0.510022	0.104573	0.101669	-1.02649	0.000384936	1.66035	3.30424	1.59e-06	0.0921893	-1.13311	0.00067673	0.131096	-0.430917	0.624516	11.7357	6.35704	3.98e-37
chr14:70519655-70520527	Ppp3cc	chr14:70519655-70520527	0.0379281	-1.56927	6.89e-05	0.0455756	-1.21995	0.0022418	1.18596	3.86212	1.73e-06	0.0481899	-1.06441	0.0252668	0.0943893	0.135187	0.94152	7.49086	6.83538	1.76e-30
chrX:71872064-71872944	Gabrq	chrX:71872064-71872944	0.00316067	-3.09113	0.000146457	0.00350581	-2.87248	0.000304351	0.711577	5.06061	1.77e-06	0.00419042	-2.51767	0.00706249	0.0104877	-0.933417	0.657129	3.99513	8.36407	2.39e-25
chr8:68276598-68277539	Psd3	chr8:68276598-68277539	0.0268657	-2.33359	3.07e-10	0.0455756	-1.45639	4.34e-05	1.18596	3.63431	1.78e-06	0.0544755	-1.10158	0.010435	0.0734139	-0.462626	0.680865	11.7357	7.58141	1.31e-54
chr13:115024681-115025527	Itga2	chr13:115024681-115025527	0.00948202	-1.24071	0.136609	0.00350581	-2.4095	0.00602351	0.592981	5.31918	2.06e-06	0.00628563	-1.60013	0.131349	0.0157316	-0.0158791	1	1.74787	6.97503	1.94e-11
chrX:21307674-21308546		chrX:21307674-21308546	0.00948202	-2.0292	0.00186091	0	-4.76229	1.78e-07	0.711577	4.74574	2.19e-06	0.00838084	-1.99092	0.0114274	0	-2.82323	0.0845466	4.99391	8.54599	1.11e-33
chr2:106092841-106093720	ENSMUSG00000074981	chr2:106092841-106093720	0.0158034	-1.91928	0.000621668	0.00876453	-2.65948	1.22e-05	0.948769	4.5384	2.24e-06	0.00838084	-2.58401	0.000278124	0.0157316	-1.33781	0.348108	6.74178	8.20795	1.86e-33
chr3:62908749-62909628		chr3:62908749-62909628	0.00316067	-3.20007	3.29e-05	0	-4.6179	1.03e-06	0.711577	4.92631	2.24e-06	0	-4.26309	6.9e-05	0.0104877	-1.04235	0.584895	4.99391	8.98208	1.45e-33
chr4:129551130-129552006	Kpna6	chr4:129551130-129552006	0.0331871	-1.25848	0.00458914	0.0210349	-1.91746	3.14e-05	0.948769	4.02383	2.38e-06	0.0188569	-1.97864	0.000285915	0.0262193	-1.17985	0.281155	7.74056	7.68928	4.01e-41
chr1:6871168-6872044	St18	chr1:6871168-6872044	0.0300264	-0.266704	0.747197	0.0122703	-1.6919	0.00655603	0.711577	4.63681	2.38e-06	0.0209521	-0.803663	0.323586	0.0314631	0.0306634	1	1.49817	5.63108	8.68e-08
chr17:83740961-83741811	Eml4	chr17:83740961-83741811	0.0158034	-1.29913	0.0435817	0.0227878	-0.650084	0.384811	0.711577	4.71773	2.4e-06	0.0188569	-0.889636	0.3081	0.0157316	-0.776691	0.621889	1.99756	6.2145	6.16e-11
chr5:67432780-67433452	Tmem33	chr5:67432780-67433452	0.00948202	-2.57135	2.2e-05	0.0210349	-1.35136	0.0201644	0.948769	4.61536	2.4e-06	0.0125713	-1.99789	0.00478374	0.0209754	-0.933417	0.529084	5.4933	7.712	1.59e-25
chr7:65695199-65695952	Pcsk6, Gm45213	chr7:65695199-65695952	0.0205444	-1.44424	0.00703264	0.0245407	-1.10694	0.0491822	0.830173	4.3958	2.43e-06	0.0188569	-1.4302	0.0324772	0.0104877	-1.70394	0.197621	4.49452	7.19353	3.07e-24
chr2:165829107-165829966	Gm11464	chr2:165829107-165829966	0.0363477	-1.09113	0.0146953	0.0175291	-2.17107	3.62e-06	0.948769	4.037	2.5e-06	0.0460946	-0.593143	0.347632	0.0471947	-0.382007	0.821057	5.4933	6.864	6.97e-27
chr15:21934006-21934896		chr15:21934006-21934896	0	-5.00367	3.04e-08	0.00701162	-2.36998	0.000495523	0.711577	4.71773	2.53e-06	0.0104761	-1.72789	0.0255667	0.0104877	-1.21519	0.449023	4.99391	8.48458	2.37e-33
chr2:128902741-128903436	Gm14022, Vinac1	chr2:128902741-128903436	0.0252854	-2.28253	4.42e-08	0.124456	0.603552	0.129397	1.30456	3.92841	2.71e-06	0.0838085	-0.212204	0.808613	0.0786578	-0.220994	0.916321	1.99756	4.43314	2.75e-05
chr1:79920542-79921450		chr1:79920542-79921450	0.014223	-1.68174	0.00423422	0.0157762	-1.46309	0.0135521	0.711577	4.48743	2.77e-06	0.0230473	-0.799439	0.2995	0.0157316	-0.975237	0.489605	3.49574	7.07812	1e-21
chr13:110602722-110603556		chr13:110602722-110603556	0.0158034	-1.84802	0.00142406	0.0245407	-1.10694	0.0675568	0.948769	4.61536	2.78e-06	0.00838084	-2.51767	0.0005255	0.0524385	0.309697	0.896647	4.24482	7.05992	2.12e-18
chr13:85184483-85185367		chr13:85184483-85185367	0.00158034	-3.28907	0.000437703	0.0105174	-1.06512	0.223287	0.592981	5.27027	3.02e-06	0.00419042	-2.09317	0.0487183	0.0104877	-0.508919	0.877394	2.24726	7.50049	4.16e-15
chr14:36374221-36375149		chr14:36374221-36375149	0.00948202	-2.70411	9.3e-07	0	-5.38493	1.95e-11	0.830173	4.24958	3.38e-06	0.00838084	-2.64744	6.8e-05	0.0209754	-1.06318	0.394633	8.48965	8.96254	7.34e-54
chr1:14643408-14644211		chr1:14643408-14644211	0.0110624	-1.49552	0.0466743	0.0140232	-1.07452	0.184905	0.711577	5.09624	3.65e-06	0.0209521	-0.363091	0.76571	0	-2.54639	0.171456	1.74787	6.37096	9.19e-09
chr6:92884932-92885790	Adamts9	chr6:92884932-92885790	0.00316067	-3.30135	1.2e-05	0.0140232	-1.34301	0.0534257	0.711577	4.80346	3.66e-06	0.00419042	-2.72789	0.00170915	0.0524385	0.941052	0.443056	3.24604	7.3376	8.63e-19
chr4:83764127-83764967	Ccdc171	chr4:83764127-83764967	0.0158034	-1.84802	0.000744732	0.0157762	-1.78501	0.00130432	0.830173	4.3958	3.69e-06	0.0167617	-1.60013	0.0151068	0.00524385	-2.30539	0.0928286	5.743	7.84032	9.09e-32
chr12:22043041-22043935	Gm9282	chr12:22043041-22043935	0	-4.61838	1.88e-06	0.00701162	-1.95494	0.00767371	0.592981	4.89176	3.72e-06	0	-4.04491	0.000197328	0.0104877	-0.81558	0.629159	3.99513	8.66893	2.18e-31
chr9:37383989-37384824		chr9:37383989-37384824	0.0426691	-0.937781	0.0338951	0.0333052	-1.30858	0.00254669	0.948769	3.92255	3.99e-06	0.039809	-0.953767	0.0718717	0.0629262	-0.0762518	0.992081	4.99391	6.51496	1.49e-23
chr11:7071532-7072393	Adcy1	chr11:7071532-7072393	0.0173837	-1.44107	0.0108913	0.0157762	-1.52917	0.00843048	0.711577	4.41817	4.1e-06	0.0146665	-1.53873	0.0253834	0.0209754	-0.693951	0.655126	3.99513	7.29696	5.95e-25
chr1:184190318-184191185		chr1:184190318-184191185	0	-5.09113	1.04e-08	0.0122703	-1.71575	0.00547497	0.711577	4.61081	4.28e-06	0.00419042	-2.88964	0.000490641	0.0209754	-0.524026	0.78705	5.24361	8.43782	2.75e-34
chr12:86509475-86510296	Esrrb, ENSMUSG00000121169	chr12:86509475-86510296	0.014223	-2.02159	0.000262903	0.0210349	-1.36998	0.0115856	0.830173	4.37669	4.77e-06	0.0188569	-1.44813	0.0286966	0.00524385	-2.32169	0.0758357	5.4933	7.68029	1.73e-29
chr16:7931554-7932323		chr16:7931554-7932323	0.0110624	-1.2516	0.135098	0.0122703	-1.03294	0.246005	0.711577	5.37377	4.98e-06	0.00419042	-2.27151	0.0343904	0.0209754	0.118422	1	1.49817	6.36804	5.09e-07
chr6:9527248-9528138		chr6:9527248-9528138	0	-4.49552	8.22e-06	0	-4.27687	2.11e-05	0.592981	5.04787	5.11e-06	0.00419042	-2.27151	0.0217416	0	-2.33781	0.221678	3.99513	9.05595	1.91e-30
chr11:94910179-94910624	Samd14	chr11:94910179-94910624	0.00948202	-1.58863	0.027669	0.0122703	-1.14257	0.136709	0.592981	4.92923	5.29e-06	0.00628563	-1.92206	0.0304665	0.0157316	-0.337807	0.895312	2.24726	7.05303	7.16e-15
chr10:87492460-87493391		chr10:87492460-87493391	0.0221247	-1.07406	0.058138	0.0245407	-0.855403	0.17309	0.711577	4.3958	5.5e-06	0.00419042	-3.07406	6.27e-05	0.0209754	-0.713851	0.658916	3.74543	7.1116	1.38e-22
chr15:42068159-42068989		chr15:42068159-42068989	0.00790169	-1.62816	0.0379606	0.0140232	-0.702551	0.442955	0.592981	5.17716	5.63e-06	0.00419042	-2.16717	0.0287342	0.0104877	-0.58292	0.795116	1.74787	6.81153	1.08e-10
chr8:50418361-50419242	Gm45323, Tenm3	chr8:50418361-50419242	0.00316067	-3.3729	6.61e-06	0.00525872	-2.71575	0.000125446	0.711577	4.71773	5.72e-06	0.0167617	-1.06763	0.187061	0	-2.84595	0.0932868	4.74421	8.29696	2.75e-29
chr9:58449275-58450161	Cd276	chr9:58449275-58450161	0.0410888	-1.10676	0.00885327	0.0175291	-2.36998	1.09e-07	0.948769	3.82791	6.08e-06	0.0188569	-2.16356	2.48e-05	0.0419508	-0.742118	0.528958	8.98904	7.77254	2.99e-47
chr5:128656580-128657432	Fzd10os	chr5:128656580-128657432	0.00474101	-2.28907	0.00692773	0.00350581	-2.52198	0.00353996	0.592981	5.17716	6.19e-06	0.0125713	-0.792775	0.481482	0.0419508	1.23651	0.372276	1.49817	6.50554	8.04e-09
chr5:100393403-100394340	Gm8091	chr5:100393403-100394340	0.0790168	-0.297028	0.562377	0.105174	0.300234	0.567943	1.18596	3.83392	6.99e-06	0.039809	-1.39368	0.00387949	0.0996332	0.190572	0.911699	0.749086	3.11847	0.160574
chr4:108121535-108122474	Zyg11b	chr4:108121535-108122474	0.00790169	-2.34944	0.000362918	0.00876453	-2.13079	0.00135163	0.711577	4.66328	7.22e-06	0.0104761	-1.77598	0.0232302	0	-2.89035	0.0743953	4.74421	8.19004	7.96e-29
chr17:88524812-88525614		chr17:88524812-88525614	0.00790169	-2.09113	0.00429677	0.0262936	-0.142566	0.918055	0.711577	4.95873	7.56e-06	0.0146665	-1.04491	0.284546	0	-2.65331	0.146716	1.99756	6.47753	8.33e-10
chr7:7150194-7151090		chr7:7150194-7151090	0	-3.86165	0.00100018	0	-3.64299	0.00191032	0.474385	5.49533	7.61e-06	0	-3.28819	0.015965	0.0104877	-0.0158791	1	2.24726	8.50049	5.01e-19
chr2:10300581-10301466		chr2:10300581-10301466	0.0316067	-1.62258	7.07e-05	0.0140232	-2.75464	1.54e-09	0.948769	3.74991	8.34e-06	0.029333	-1.60013	0.000983792	0.0209754	-1.70394	0.0691003	10.7369	8.17766	2.17e-58
chr12:95857952-95858548		chr12:95857952-95858548	0.00474101	-2.67609	0.00033643	0.0105174	-1.56262	0.0277437	0.592981	4.71773	8.53e-06	0.00419042	-2.54568	0.00355157	0	-2.60084	0.114506	3.99513	8.29696	1.31e-29
chr1:135722118-135723040	Tnni1	chr1:135722118-135723040	0.0521511	-0.927434	0.0265485	0.0999156	0.358722	0.461888	1.06737	3.79573	9.39e-06	0.0544755	-0.76278	0.155924	0.0891455	0.144062	0.937781	1.24848	3.9235	0.00197828
chr17:52291038-52291915		chr17:52291038-52291915	0.00158034	-3.3256	0.000388601	0.00175291	-3.10694	0.000954525	0.592981	5.22296	9.39e-06	0.00838084	-1.31773	0.21039	0	-2.20351	0.281153	2.99635	8.26839	8.72e-20
chr10:62110480-62111386	Hk1	chr10:62110480-62111386	0.0568921	0.228504	0.719572	0.0262936	-1.17733	0.0236487	0.830173	4.21523	9.44e-06	0.0419042	-0.341668	0.719672	0.00524385	-2.46066	0.0546639	1.49817	4.96949	6.39e-06
chrX:13530507-13531350	Cask, Gpr82	chrX:13530507-13531350	0.00790169	-1.9733	0.00581849	0.00701162	-2.04805	0.00474514	0.592981	4.78484	1.06e-05	0	-4.13064	0.000118523	0.0104877	-0.904848	0.640731	3.74543	8.20676	1.31e-26
chr4:142954516-142955430		chr4:142954516-142955430	0.00790169	-2.79375	1.41e-06	0.00701162	-2.8554	1.43e-06	0.711577	4.17024	1.1e-05	0.00838084	-2.50059	0.000173323	0	-3.30539	0.0181141	7.74056	8.98884	1.19e-54
chr1:133157481-133158397	Plekha6	chr1:133157481-133158397	0.0331871	-0.753691	0.187251	0.0262936	-1.10694	0.0445409	0.830173	4.28477	1.18e-05	0.0209521	-1.38016	0.0309618	0.0104877	-1.80015	0.155588	3.99513	6.77911	8.95e-19
chr3:42859975-42860836		chr3:42859975-42860836	0.00790169	-1.06256	0.254767	0.00350581	-2.00741	0.0364462	0.474385	5.42822	1.25e-05	0	-3.3371	0.0113445	0	-1.75284	0.461416	1.74787	7.61889	2.36e-13
chr7:101038285-101039132	Arap1	chr7:101038285-101039132	0.014223	-1.65902	0.00575382	0.0210349	-0.991464	0.11276	0.711577	4.51128	1.3e-05	0.0167617	-1.26028	0.0983683	0	-3.01588	0.0652681	3.74543	7.27387	1.08e-20
chr13:113754633-113755373	Snx18	chr13:113754633-113755373	0.00948202	-1.62258	0.0314141	0.00350581	-2.75464	0.000660058	0.592981	4.89176	1.36e-05	0.0209521	-0.256175	0.870525	0.0419508	0.966419	0.528541	1.49817	6.20298	1.84e-08
chr8:93810708-93811535		chr8:93810708-93811535	0.0347674	0.39061	0.617843	0.0105174	-1.65008	0.027898	0.711577	4.92631	1.39e-05	0.00209521	-3.23756	0.000933482	0.00524385	-1.65331	0.354108	1.74787	6.19262	5.51e-08
chr18:77323304-77324190	St8sia5	chr18:77323304-77324190	0.00632135	-2.83149	1.28e-05	0.0105174	-2.08618	0.000654813	0.711577	4.44089	1.51e-05	0.00838084	-2.25802	0.00236165	0.0104877	-1.45082	0.300788	5.743	8.4086	4.48e-35
chr2:163735753-163736645	Rims4	chr2:163735753-163736645	0.379281	-0.535795	0.0143507	0.497825	0.0188654	0.968511	3.0835	2.65611	1.51e-05	0.335234	-0.701059	0.00474809	0.50341	0.0379967	0.969918	12.9842	4.72407	8.9e-19
chr11:85297633-85298481	Bcas3	chr11:85297633-85298481	0.0284461	-1.78916	0.000142012	0.0490814	-0.845896	0.094725	1.18596	4.09882	1.52e-05	0.0146665	-2.57995	1.06e-05	0.036707	-0.995701	0.427784	8.48965	7.48067	2.73e-29
chrX:136954392-136955268	Il1rapl2	chrX:136954392-136955268	0.014223	-1.65902	0.00596969	0.00350581	-3.32933	2.96e-06	0.711577	4.51128	1.53e-05	0	-4.60013	3e-06	0	-3.01588	0.0504606	5.99269	8.74174	5.45e-37
chr13:46428753-46429709	Stmnd1	chr13:46428753-46429709	0.0110624	-1.52723	0.0298785	0.0140232	-1.10694	0.13396	0.592981	4.75089	1.68e-05	0.0188569	-0.567708	0.618409	0	-2.57387	0.154306	2.24726	6.83064	1.06e-13
chr19:27206340-27207218	Vldlr	chr19:27206340-27207218	0.00948202	-2.00367	0.00190534	0.00876453	-2.03294	0.0020356	0.592981	4.47672	1.84e-05	0.00838084	-1.96626	0.0123083	0	-2.80015	0.0745484	4.49452	8.22101	8.03e-33
chr16:79293660-79294534		chr16:79293660-79294534	0	-3.70411	0.00259972	0	-3.48545	0.00517376	0.474385	5.71773	1.9e-05	0.00209521	-2.07406	0.110379	0	-1.54639	0.561554	1.99756	8.47753	5.69e-15
chr18:47291821-47292700	Commd10	chr18:47291821-47292700	0.00948202	-1.97767	0.00265348	0.00701162	-2.29598	0.00068841	0.592981	4.50473	1.91e-05	0.00838084	-1.94117	0.0123362	0.0209754	-0.356916	0.843832	3.99513	7.89841	4.44e-28
chr16:51910940-51911765	Cblb	chr16:51910940-51911765	0.0158034	-1.79217	0.000975831	0.0333052	-0.529175	0.433109	0.711577	4.20871	2.31e-05	0.0251425	-0.939218	0.172783	0	-3.27222	0.0267475	3.99513	7.0015	4.93e-22
chr2:130829032-130829736	Atrn	chr2:130829032-130829736	0.0363477	-0.251597	0.748312	0.0105174	-2.18711	0.00055754	0.830173	4.58022	2.31e-05	0.0104761	-2.07406	0.00569014	0.036707	-0.0357787	1	2.99635	6.5485	3.36e-12
chr9:7249512-7250279		chr9:7249512-7250279	0.0221247	-0.55621	0.465968	0.00175291	-3.6179	9.29e-06	0.592981	4.5922	2.31e-05	0.0188569	-0.722986	0.442489	0.036707	0.481621	0.836297	1.99756	6.40714	9.1e-12
chr10:77635532-77636350	Tspear	chr10:77635532-77636350	0.0300264	-0.831488	0.130412	0.0105174	-2.36998	2.88e-05	0.711577	4.13276	2.7e-05	0.0104761	-2.25463	0.000694498	0.0157316	-1.2889	0.301719	5.4933	7.68029	2.39e-32
chr8:34446425-34447265		chr8:34446425-34447265	0.018964	-1.64308	0.0015518	0.0227878	-1.29959	0.0138241	0.711577	4.07832	2.73e-05	0.0188569	-1.50059	0.0154183	0.0314631	-0.481543	0.769789	4.99391	7.34163	5.82e-29
chr5:5570871-5571745		chr5:5570871-5571745	0.0252854	-0.938574	0.111004	0.0157762	-1.63301	0.00428978	0.711577	4.30964	2.76e-05	0.0188569	-1.2782	0.0679951	0.0104877	-1.56477	0.267365	3.99513	7.14168	2.49e-21
chr18:82755072-82755947		chr18:82755072-82755947	0.0284461	-1.35565	0.00401495	0.019282	-1.90049	0.000104772	0.830173	3.96641	2.84e-05	0.0209521	-1.68502	0.00353533	0.0157316	-1.65331	0.143503	7.24117	7.76175	3.24e-37
chr3:8423381-8424324		chr3:8423381-8424324	0.00632135	-1.72614	0.0411055	0.00350581	-2.32933	0.00700049	0.474385	5.02967	2.86e-05	0.0167617	-0.118261	0.966464	0	-2.05541	0.310149	1.74787	7.09532	8.46e-13
chrX:14116678-14117573		chrX:14116678-14117573	0.00948202	-2.38614	9.28e-05	0	-5.08879	4.04e-09	0.711577	4.35208	2.91e-05	0.0125713	-1.81267	0.0112154	0.0104877	-1.52778	0.265998	6.49208	8.68503	5.36e-39
chr7:19767974-19768908	Nlrp9b	chr7:19767974-19768908	0.0600528	-0.908092	0.0134429	0.0613517	-0.834257	0.0253341	0.948769	3.41287	3.27e-05	0.0712372	-0.52974	0.290574	0.0943893	0.0269339	1	5.24361	5.98851	5.6e-23
chr6:145254819-145255609		chr6:145254819-145255609	0.0268657	-1.06256	0.043771	0.00350581	-3.6919	1.48e-08	0.711577	4.09624	3.28e-05	0.0146665	-1.8396	0.00412679	0.036707	-0.255345	0.890454	5.743	7.74302	1.22e-33
chr13:68943384-68944207	Adcy2	chr13:68943384-68944207	0.00158034	-2.81102	0.00689407	0.00350581	-1.95494	0.0566165	0.474385	5.49533	3.5e-05	0.00209521	-2.23756	0.0662069	0	-1.70394	0.469278	1.99756	8.09902	3.23e-14
chr2:92025388-92026257	Phf21a	chr2:92025388-92026257	0.0379281	-0.802757	0.121938	0.0385639	-0.737185	0.171526	0.830173	4.0247	3.85e-05	0.029333	-1.12323	0.0681718	0.0104877	-2.02918	0.0873734	4.24482	6.57449	1.07e-18
chrX:60503753-60504655		chrX:60503753-60504655	0.0347674	-0.60939	0.328795	0.0262936	-1.0518	0.0767746	0.830173	4.33921	4.14e-05	0.029333	-0.808716	0.312445	0.0314631	-0.464864	0.793197	2.49695	5.93439	1.6e-09
chr4:101238903-101239808	0610043K17Rik	chr4:101238903-101239808	0.0600528	-1.41175	1.77e-05	0.126209	-0.0298172	0.993636	1.18596	3.29626	4.25e-05	0.0754276	-0.92811	0.0208765	0.157316	0.360049	0.669824	5.99269	5.70465	7.96e-20
chr2:123862216-123863043		chr2:123862216-123863043	0.00948202	-1.58863	0.0362271	0.00175291	-3.3396	0.000220435	0.592981	4.92923	4.38e-05	0.00419042	-2.3688	0.0171468	0.0104877	-0.784554	0.731766	3.24604	8.00745	3.19e-19
chr14:117694332-117695219	Gpc6	chr14:117694332-117695219	0.00316067	-2.84497	0.00129059	0	-4.27687	4.98e-05	0.592981	5.04787	4.44e-05	0.0125713	-0.908252	0.449083	0.0314631	0.675999	0.72585	2.49695	7.46046	8.9e-14
chr17:34671926-34672756	BC051142	chr17:34671926-34672756	0.0474101	-1.03816	0.0131062	0.0420697	-1.19644	0.00385049	0.948769	3.66564	4.6e-05	0.039809	-1.2168	0.013047	0.0576824	-0.450816	0.725795	6.99147	6.88667	1.76e-29
chr18:27616946-27617791		chr18:27616946-27617791	0.00632135	-1.72614	0.0438937	0.00525872	-1.87248	0.0321427	0.474385	5.02967	4.99e-05	0.00628563	-1.51767	0.157481	0	-2.05541	0.318543	2.24726	7.712	2.39e-16
chr14:17713744-17714603	Gm3084	chr14:17713744-17714603	0.014223	-1.72614	0.00485958	0.0210349	-1.06185	0.0911074	0.711577	4.44089	5.05e-05	0.0104761	-1.97453	0.0102589	0.0104877	-1.45082	0.324025	4.24482	7.48373	2.85e-21
chrX:9583089-9583958		chrX:9583089-9583958	0.0126427	-1.50617	0.0259044	0.00876453	-1.95494	0.00505869	0.592981	4.56245	5.11e-05	0.00209521	-3.28819	0.000390346	0.0314631	0.23348	0.978818	3.49574	7.61578	2.66e-21
chr16:9995426-9996330		chr16:9995426-9996330	0.014223	-2.29645	3.97e-06	0.0140232	-2.24445	8.93e-06	0.711577	3.84831	6.42e-05	0.0188569	-1.72299	0.00279254	0.0104877	-1.97524	0.0812552	8.23995	8.42053	3.03e-51
chr17:62448499-62449335		chr17:62448499-62449335	0.014223	-0.436629	0.634519	0.00701162	-1.46309	0.100873	0.474385	5.0803	6.42e-05	0.00209521	-2.55949	0.0208205	0.00524385	-0.975237	0.656824	1.49817	6.82747	1.16e-09
chr17:35736306-35736995	LOC68395	chr17:35736306-35736995	0.0126427	-0.963027	0.20124	0.00350581	-2.5576	0.00182954	0.474385	4.75837	6.62e-05	0.00628563	-1.75213	0.0600696	0.0157316	-0.167882	0.966837	2.24726	7.31607	2.54e-16
chr10:122499701-122500567	Gm36284	chr10:122499701-122500567	0.00948202	-1.24071	0.133955	0.00701162	-1.59237	0.0590285	0.474385	4.93345	6.7e-05	0.00838084	-1.23756	0.234301	0	-2.13136	0.256881	1.99756	7.2759	8.15e-14
chr11:88892474-88893370	Trim25	chr11:88892474-88893370	0.00632135	-2.51463	0.000380959	0.00701162	-2.29598	0.0010617	0.592981	4.50473	7.14e-05	0	-4.36094	2.48e-05	0.0104877	-1.14363	0.518393	4.99391	8.67723	1.75e-32
chr11:98338448-98339350	Mien1, Grb7	chr11:98338448-98339350	0.238631	-0.553403	0.0199878	0.203337	-0.821539	0.00030551	1.89754	2.62257	7.29e-05	0.215807	-0.675209	0.0138803	0.351338	0.194385	0.768526	15.7308	5.82416	3.2e-38
chr1:175491832-175492718	Opn3	chr1:175491832-175492718	0.0268657	-0.155672	0.910698	0.0140232	-1.2298	0.082732	0.592981	4.62257	7.48e-05	0.0188569	-0.693239	0.518328	0	-2.67884	0.142288	1.49817	5.92058	2.46e-07
chr16:15187491-15188381		chr16:15187491-15188381	0.00948202	-2.68817	1.82e-06	0.0122703	-2.26075	3.81e-05	0.711577	4.02585	7.66e-05	0.0209521	-1.39704	0.027912	0	-3.43092	0.0162347	7.49086	8.47281	2.15e-43
chr13:24423901-24424786	Carmil1	chr13:24423901-24424786	0.0126427	-1.66663	0.00805625	0.00350581	-3.17733	1.84e-05	0.592981	4.3958	7.7e-05	0.00419042	-2.82252	0.000636832	0	-2.86832	0.0698648	5.24361	8.6147	1.63e-34
chr4:58997706-58998627	Dnajc25	chr4:58997706-58998627	0.0805972	-0.947086	0.00844334	0.126209	-0.0790047	0.918004	1.30456	3.40208	8.02e-05	0.0859037	-0.752133	0.0977746	0.13634	0.0951522	0.969036	4.74421	5.26269	4.04e-12
chr4:133308038-133308796	Gpatch3	chr4:133308038-133308796	0.0268657	-0.942269	0.0967254	0.0210349	-1.29403	0.0242551	0.711577	4.20871	8.04e-05	0.0104761	-2.18509	0.00186127	0.00524385	-2.25535	0.0965364	4.74421	7.41243	1.06e-23
chr14:31355287-31356238	Gm49387, Hacl1	chr14:31355287-31356238	0.0568921	0.0765012	0.941083	0.0473285	-0.281439	0.690252	0.711577	3.86358	9.78e-05	0.0209521	-1.55574	0.0080078	0.0419508	-0.290739	0.901493	1.49817	4.85785	4.67e-06
chr3:159861713-159862455		chr3:159861713-159862455	0.014223	-0.726135	0.369191	0.00701162	-1.71101	0.035365	0.474385	4.80019	0.000103799	0.0125713	-0.792775	0.472344	0.0104877	-0.58292	0.792031	1.49817	6.50554	2.13e-09
chr18:25305481-25306354	AW554918	chr18:25305481-25306354	0.0110624	-2.58863	1.29e-06	0.00175291	-4.45744	1.43e-10	0.711577	3.91037	0.000105749	0.0125713	-2.22276	0.000295755	0.0314631	-0.638512	0.674118	8.73934	8.81735	7.07e-52
chr15:99857190-99858060	Fam186a	chr15:99857190-99858060	0.0205444	-1.76617	0.000289715	0.0245407	-1.43271	0.00338388	0.711577	3.8332	0.000109603	0.0230473	-1.44516	0.0122167	0.0576824	0.139096	0.988721	5.743	7.31239	1.83e-30
chr3:82318833-82319684		chr3:82318833-82319684	0.00474101	-2.3256	0.00432782	0.0122703	-0.954939	0.245265	0.474385	4.75837	0.000109871	0.00628563	-1.75213	0.0642605	0.0157316	-0.167882	0.967864	2.24726	7.31607	2.79e-15
chr2:140296727-140297575	Macrod2	chr2:140296727-140297575	0.00632135	-1.89119	0.0215439	0.0157762	-0.463085	0.66691	0.474385	4.84326	0.000111116	0.0146665	-0.517668	0.704833	0.0104877	-0.546394	0.792219	1.24848	6.21723	1.99e-07
chr10:44943246-44944105	Prep, 2310075K07Rik	chr10:44943246-44944105	0.00316067	-3.4848	1.45e-06	0.00175291	-3.87248	8e-07	0.592981	4.29451	0.000119011	0.00419042	-2.91133	0.000392819	0.036707	0.19985	0.982267	5.743	8.74302	3.46e-37
chr14:46659501-46660362		chr14:46659501-46660362	0.0158034	-1.54424	0.00789509	0.00701162	-2.59237	5.46e-05	0.592981	4.17716	0.000120442	0.0125713	-1.71031	0.0177251	0.0157316	-0.995701	0.499943	4.99391	7.98208	2.48e-31
chr5:84982504-84983378		chr5:84982504-84983378	0.00316067	-3.56845	4.17e-07	0.00350581	-3.3498	2.03e-06	0.592981	4.19988	0.000120913	0.0167617	-1.28265	0.0758764	0	-3.03578	0.0460201	6.24239	8.86086	9.12e-42
chr2:165095650-165096468		chr2:165095650-165096468	0.00948202	-2.51824	2.97e-05	0.0350581	-0.43709	0.56283	0.711577	4.20871	0.000124978	0.0125713	-1.94478	0.00653355	0.0157316	-1.22099	0.383635	4.74421	7.41243	1.92e-22
chr4:62999970-63000659	Zfp618	chr4:62999970-63000659	0.0158034	-0.866166	0.24145	0.00525872	-2.3396	0.00175448	0.474385	4.49533	0.000125023	0.0125713	-1.08228	0.254083	0.0104877	-0.845954	0.627773	2.49695	7.19742	9.65e-18
chr6:84329951-84330788		chr6:84329951-84330788	0.00948202	-2.28378	0.000207321	0.0140232	-1.65948	0.00590609	0.592981	4.17716	0.000130031	0.0146665	-1.49629	0.0349392	0.0209754	-0.653309	0.728007	4.74421	7.82747	4.95e-29
chr15:78563471-78564211	1700041B01Rik, Elfn2	chr15:78563471-78564211	0.101142	-0.390692	0.348571	0.0631046	-1.20492	0.000881817	1.18596	3.36858	0.000130414	0.136189	0.21331	0.748071	0.0943893	-0.352914	0.783422	3.74543	4.99377	8.13e-10
chr5:124736235-124737128	Tctn2	chr5:124736235-124737128	0.00158034	-4.67609	1.17e-11	0.0157762	-2.01767	0.000103	0.711577	3.91037	0.00013068	0.0251425	-1.23756	0.048497	0.0209754	-1.15338	0.36749	7.99026	8.44896	1.16e-44
chr16:34781702-34782533	Mylk	chr16:34781702-34782533	0.0158034	-0.82964	0.339063	0.00876453	-1.65948	0.0462119	0.592981	4.89176	0.000132467	0.0167617	-0.617832	0.630462	0.00524385	-1.43092	0.474628	1.74787	6.4896	4.98e-08
chr3:82576896-82577765		chr3:82576896-82577765	0.00316067	-3.68549	5.3e-08	0.00876453	-2.4095	6.39e-05	0.592981	4.06863	0.000132467	0.00628563	-2.67813	0.000258621	0.0104877	-1.52778	0.246371	6.99147	9.02132	1.4e-48
chrX:167625257-167626141	Arhgap6	chrX:167625257-167626141	0.00316067	-2.27669	0.0211538	0.00701162	-1.21797	0.223577	0.474385	5.36409	0.000135377	0	-3.3844	0.0123878	0	-1.80015	0.499523	1.99756	7.89257	3.01e-12
chr7:44474118-44474919	Il4i1, Nup62	chr7:44474118-44474919	0.0979809	-0.890575	0.0107278	0.112186	-0.614395	0.10403	1.42315	3.27943	0.0001383	0.150855	-0.0412801	0.989295	0.167803	0.159521	0.883964	4.99391	5.07519	4.72e-11
chr8:18411220-18412097		chr8:18411220-18412097	0.00790169	-2.72249	3.73e-06	0.019282	-1.38988	0.0103705	0.592981	3.9677	0.000139747	0.00419042	-3.20279	1.69e-05	0.00524385	-2.22099	0.0911846	6.74178	8.58646	1.85e-46
chr12:45249305-45250202		chr12:45249305-45250202	0.00948202	-2.4631	1.87e-05	0.0122703	-2.03294	0.000285893	0.592981	3.98733	0.000142235	0.0104761	-2.13064	0.00158605	0.0209754	-0.827807	0.533852	6.24239	8.34003	8.64e-42
chr5:25956364-25957251		chr5:25956364-25957251	0.00632135	-2.61248	0.000192377	0.019282	-0.954939	0.174832	0.592981	4.3958	0.00014298	0.00209521	-3.4302	0.000149328	0.0104877	-1.23827	0.466346	4.49452	8.06347	3.85e-26
chr11:117526382-117527066	Gm35170	chr11:117526382-117527066	0.0158034	-1.27216	0.0507614	0	-4.76229	2.42e-07	0.592981	4.44924	0.000143402	0.0251425	-0.40219	0.736699	0	-2.82323	0.097303	3.74543	7.6218	1.09e-20
chr3:136535935-136536785	Ppp3ca	chr3:136535935-136536785	0.00948202	-1.36624	0.0937715	0.00701162	-1.71101	0.0383353	0.474385	4.80019	0.00016036	0.00209521	-2.78776	0.0100977	0.0209754	0.228046	1	2.24726	7.37496	1.91e-14
chr1:71363864-71364737	Abca12	chr1:71363864-71364737	0.00632135	-2.98552	1.09e-06	0.00701162	-2.76687	4.54e-06	0.592981	3.98733	0.000166397	0.029333	-0.631839	0.401832	0.0104877	-1.60084	0.211811	5.99269	8.19742	8.28e-39
chr2:6999003-6999858	Celf2	chr2:6999003-6999858	0.00948202	-2.21868	0.000449052	0.0105174	-2.00003	0.00157449	0.592981	4.24642	0.000166397	0.00628563	-2.51767	0.00151412	0.0157316	-0.933417	0.571608	5.24361	8.28028	1.12e-31
chr12:32669904-32670759		chr12:32669904-32670759	0.0347674	-0.386998	0.565813	0.00701162	-2.74849	6.7e-06	0.592981	4.00723	0.000166936	0.0146665	-1.65902	0.014522	0.0104877	-1.58292	0.212054	4.49452	7.39789	5.23e-27
chr8:34943074-34943948	Gm46038	chr8:34943074-34943948	0.0284461	-1.04114	0.0529656	0.0280465	-1.01948	0.0748871	0.711577	4.02585	0.000170903	0.0146665	-1.90594	0.00344217	0.0524385	0.187213	0.949194	3.99513	6.75639	6.15e-18
chr12:70848843-70849684	Gm40437	chr12:70848843-70849684	0.0252854	-0.308524	0.741116	0.00876453	-1.92797	0.00744883	0.592981	4.5922	0.000183309	0	-4.28819	9.47e-05	0.0314631	0.260961	0.980409	2.49695	6.85639	4.5e-12
chr17:14952230-14952830		chr17:14952230-14952830	0.0237051	-0.785029	0.213814	0.0140232	-1.56928	0.011508	0.592981	4.27027	0.0001887	0.0167617	-1.21448	0.119729	0	-2.97524	0.0643725	3.49574	7.17766	1.07e-18
chr3:74130432-74131321		chr3:74130432-74131321	0	-4.52723	6e-06	0.00525872	-2.21128	0.00597942	0.474385	4.63972	0.000190064	0.00838084	-1.50059	0.109561	0.0104877	-0.720423	0.714879	3.49574	8.40005	8.9e-25
chrX:103913536-103914312		chrX:103913536-103914312	0.0158034	-0.82964	0.250182	0.0175291	-0.610984	0.48474	0.474385	4.5301	0.000210042	0.00838084	-1.60013	0.0695135	0	-2.46066	0.183765	1.99756	6.75506	1.84e-12
chr4:71443935-71444819		chr4:71443935-71444819	0	-4.39599	2.51e-05	0.00701162	-1.71101	0.0408595	0.474385	4.80019	0.000217585	0.00209521	-2.78776	0.0110917	0	-2.23827	0.285516	3.49574	8.76262	4.65e-24
chr12:75739886-75740757		chr12:75739886-75740757	0.0237051	-1.55826	0.00169162	0.0473285	-0.335211	0.615676	0.711577	3.81825	0.000221289	0.00628563	-3.15813	2.73e-06	0.0996332	0.984121	0.240698	3.99513	6.4896	6.9e-18
chrX:151905925-151906700	Foxr2	chrX:151905925-151906700	0.0237051	-1.09113	0.0493418	0.0385639	-0.192189	0.842197	0.592981	3.98733	0.00022357	0.0272377	-0.752133	0.312204	0.0419508	0.0951522	1	1.74787	5.51036	2.51e-08
chr18:13076973-13077815		chr18:13076973-13077815	0.0158034	-1.65276	0.00468512	0.0210349	-1.15066	0.0551124	0.592981	4.06863	0.000239475	0.0167617	-1.41003	0.0471942	0.0209754	-0.752845	0.608585	4.24482	7.34943	1.62e-23
chr12:32709733-32710463		chr12:32709733-32710463	0.00632135	-2.63594	0.000186739	0.0210349	-0.839461	0.231485	0.592981	4.3698	0.000242095	0.0272377	-0.35077	0.751602	0.0209754	-0.478222	0.863122	2.74665	6.77613	2.66e-13
chr7:68300825-68301727		chr7:68300825-68301727	0.0126427	-1.78794	0.005526	0.0227878	-0.810549	0.244895	0.592981	4.27027	0.000257242	0.0125713	-1.62285	0.034877	0.0314631	-0.0385992	1	3.24604	7.00745	2.63e-16
chr10:126565186-126566045		chr10:126565186-126566045	0.00316067	-3.00367	0.000193341	0.00876453	-1.6919	0.0229073	0.474385	4.49533	0.000262246	0	-4.07406	0.000185781	0.0104877	-0.845954	0.639727	3.99513	8.58646	2.26e-28
chr4:8712231-8713130	Chd7	chr4:8712231-8713130	0.0474101	-0.508905	0.345737	0.0525872	-0.290249	0.674786	0.711577	3.69025	0.000262275	0.0314282	-1.11671	0.0520792	0.0314631	-0.845954	0.480532	2.99635	5.80126	1.06e-12
chr7:136640494-136641381	Mgmt	chr7:136640494-136641381	0.00316067	-3.4631	4.49e-06	0.00350581	-3.24445	1.28e-05	0.592981	4.31918	0.000262906	0.0188569	-0.99092	0.262457	0.0104877	-1.30539	0.419893	5.24361	8.43782	2.14e-29
chr7:66955782-66956693	Mef2a, Lysmd4	chr7:66955782-66956693	0.00474101	-2.86165	0.000170327	0.0210349	-0.699284	0.406307	0.592981	4.50473	0.000274742	0.0314282	0.0462333	1	0.0419508	0.59605	0.783539	1.49817	5.79773	2.9e-06
chr6:84576249-84576910		chr6:84576249-84576910	0.0158034	-2.23074	1.03e-05	0.0210349	-1.74279	0.000483823	0.711577	3.75995	0.000280865	0.0251425	-1.38798	0.0189814	0.0104877	-2.05541	0.0891314	7.99026	8.11965	1.1e-40
chr14:68958911-68959759		chr14:68958911-68959759	0.00316067	-2.9733	0.000305627	0.00701162	-1.95494	0.00958889	0.474385	4.5301	0.00028242	0.00419042	-2.39983	0.0101293	0	-2.46066	0.189602	3.99513	8.66893	6.07e-28
chr6:34782275-34783149	Agbl3	chr6:34782275-34783149	0.229149	-0.162573	0.652527	0.147244	-0.971812	0.000124362	1.54175	2.67495	0.00028242	0.333139	0.606321	0.0284105	0.209754	-0.239946	0.813877	1.99756	2.96974	0.00545714
chr2:156453416-156454338	Gm14169	chr2:156453416-156454338	0.0932399	-0.514631	0.183822	0.13848	0.29851	0.505539	1.06737	3.23773	0.00028273	0.0859037	-0.60013	0.22459	0.0524385	-1.16788	0.17363	2.74665	4.53512	4.03e-07
chr6:127495429-127496340		chr6:127495429-127496340	0.0221247	-1.00367	0.0973508	0.0262936	-0.667657	0.349918	0.592981	4.17716	0.00028273	0.0167617	-1.30467	0.0896018	0.0629262	0.900289	0.442239	1.74787	5.712	8.65e-08
chr18:15064011-15064525		chr18:15064011-15064525	0.0268657	-0.740635	0.290344	0.0245407	-0.855403	0.243906	0.711577	4.3958	0.000287038	0.0167617	-1.3688	0.0929209	0.0681701	0.961401	0.432748	1.49817	5.39007	5.57e-05
chr5:64809527-64810376	LOC118568728	chr5:64809527-64810376	0.0252854	-1.63045	0.000419651	0.0245407	-1.61959	0.000550014	0.711577	3.64998	0.000291387	0.0167617	-2.08046	0.000249402	0.0104877	-2.15581	0.0494751	8.48965	8.0926	2.13e-44
chr9:31703130-31703928		chr9:31703130-31703928	0.0110624	-1.42993	0.0481649	0.0105174	-1.43709	0.0511218	0.474385	4.49533	0.000314725	0.0167617	-0.652597	0.537506	0.0104877	-0.845954	0.643473	2.24726	6.95992	1.75e-13
chr17:87640150-87640693	Ttc7	chr17:87640150-87640693	0.00632135	-2.4631	0.000306994	0.00876453	-1.95494	0.00379225	0.474385	4.21523	0.000318602	0.0125713	-1.35077	0.105509	0.0157316	-0.653309	0.755471	3.99513	8.0015	1.86e-28
chr10:77887149-77887983	Dnmt3l	chr10:77887149-77887983	0.0173837	-1.39599	0.0247746	0.0227878	-0.908396	0.157655	0.592981	4.17716	0.000319035	0.029333	-0.430205	0.662614	0.0262193	-0.369516	0.8733	2.49695	6.34943	1.12e-11
chr2:57834029-57834907		chr2:57834029-57834907	0.0158034	-0.936555	0.184968	0.0122703	-1.27687	0.0766589	0.474385	4.42822	0.000320869	0.0125713	-1.14641	0.231436	0.0104877	-0.904848	0.645859	2.24726	6.87246	1.42e-13
chr11:70935128-70936019		chr11:70935128-70936019	0.0616331	-0.091132	0.921155	0.0333052	-1.17733	0.0224305	0.830173	3.84326	0.000327788	0.0314282	-1.19839	0.0545001	0.0839016	0.486621	0.695857	2.49695	5.40387	8.16e-08
chr19:41263720-41264347	Pik3ap1	chr19:41263720-41264347	0.995612	0.186691	0.339725	0.944816	0.0665947	0.804272	3.79508	2.03273	0.000332524	0.773133	-0.315621	0.179751	0.592555	-0.677511	0.0621895	2.49695	1.35948	0.438459
chr3:101692212-101693076		chr3:101692212-101693076	0.0395084	-0.233967	0.764917	0.0227878	-1.16748	0.0587565	0.711577	4.20871	0.000342678	0.0167617	-1.54568	0.0399369	0.0157316	-1.22099	0.467319	2.99635	6.40166	3.53e-11
chr19:22601582-22602455	Trpm3	chr19:22601582-22602455	0.00948202	-1.81102	0.00854916	0.0105174	-1.59237	0.0232601	0.474385	4.33306	0.000345369	0.0167617	-0.814869	0.366173	0	-2.62731	0.122005	3.24604	7.6089	3.1e-21
chr5:34224571-34225429	Poln	chr5:34224571-34225429	0.0221247	-1.09678	0.0607877	0.0333052	-0.345728	0.685741	0.592981	4.08969	0.000345696	0.029333	-0.523314	0.562786	0.0209754	-0.733479	0.680403	1.99756	5.84526	5.85e-09
chr5:106207357-106208228		chr5:106207357-106208228	0.0331871	-0.588632	0.314452	0.0262936	-0.954939	0.0929346	0.592981	3.91037	0.000369957	0.0209521	-1.23756	0.0663068	0.0734139	0.871112	0.420665	1.99756	5.64971	3.88e-09
chr5:150289565-150290512		chr5:150289565-150290512	0.0395084	-0.512683	0.394126	0.0262936	-1.17733	0.0345518	0.711577	3.97522	0.000371805	0.0460946	-0.173429	0.897434	0.0419508	-0.183824	0.954056	1.99756	5.42442	4.73e-07
chr4:108911446-108912275	Nrd1	chr4:108911446-108912275	0.0268657	-1.38833	0.00577259	0.0473285	-0.369976	0.58692	0.711577	3.78881	0.000389432	0.0460946	-0.382376	0.669623	0.0419508	-0.36253	0.865274	2.99635	5.91291	1.16e-11
chrX:71266021-71266963	Magea4	chrX:71266021-71266963	0.00790169	-2.70411	9.37e-06	0.0210349	-1.23432	0.0331323	0.592981	3.98733	0.000391006	0.0104761	-2.13064	0.00264297	0.0104877	-1.60084	0.23379	5.99269	8.19742	1.05e-33
chr13:35224322-35225275		chr13:35224322-35225275	0	-4.73159	1.16e-06	0.00701162	-2.0778	0.00414929	0.474385	4.3958	0.000395014	0.0167617	-0.752133	0.484024	0.0104877	-0.933417	0.651883	3.74543	8.14263	1.57e-24
chr8:48971344-48972290	Tenm3	chr8:48971344-48972290	0.0158034	-0.90179	0.224569	0.00701162	-2.01767	0.00802616	0.474385	4.46139	0.000400062	0.0125713	-1.1147	0.235308	0	-2.51838	0.157114	2.74665	7.37758	1.6e-16
chr6:121083761-121084661	Mical3, LOC118567385	chr6:121083761-121084661	0.290782	-0.0268766	0.965201	0.248913	-0.332501	0.250795	1.66035	2.52042	0.00040892	0.257711	-0.247498	0.547173	0.325119	0.171324	0.822763	2.49695	3.0275	0.00135746
chr5:52660714-52661594		chr5:52660714-52661594	0.0300264	-1.38218	0.00319852	0.0525872	-0.369976	0.562846	0.711577	3.62375	0.000409466	0.0586659	-0.142079	0.908397	0.0157316	-1.75284	0.114864	3.74543	6.12703	1.48e-15
chr10:84065921-84066740		chr10:84065921-84066740	0.0252854	-0.342471	0.66224	0.0175291	-0.940292	0.165824	0.474385	4.21523	0.000411436	0.00628563	-2.23756	0.00694279	0.00524385	-1.70394	0.261535	2.49695	6.81891	2.79e-15
chr16:58579678-58580480	Olfr172	chr16:58579678-58580480	0.0110624	-1.17359	0.149832	0.00876453	-1.44798	0.0972151	0.474385	4.75837	0.000421498	0.00838084	-1.39368	0.189412	0.0104877	-0.618544	0.805361	1.99756	7.04457	9.11e-11
chr1:168300024-168300888		chr1:168300024-168300888	0.0205444	-1.15051	0.0594334	0.0140232	-1.68118	0.00732817	0.592981	4.15479	0.000439841	0.0167617	-1.32637	0.0816397	0.00524385	-2.05541	0.164838	4.24482	7.48373	6.43e-21
chr3:77454097-77455026		chr3:77454097-77455026	0.00790169	-2.39599	0.000138717	0.00350581	-3.24445	4.63e-06	0.474385	3.98076	0.000463227	0.00209521	-3.49629	4.89e-05	0.0262193	-0.238272	0.921404	5.743	8.80715	5.51e-44
chr9:117669175-117670122	Rbms3	chr9:117669175-117670122	0	-4.70411	1.47e-06	0.019282	-0.557603	0.518904	0.474385	4.42822	0.00050983	0	-4.13064	0.000194968	0.0104877	-0.904848	0.654873	3.74543	8.20676	2.51e-23
chr4:24132507-24133383	Gm27243	chr4:24132507-24133383	0.00474101	-2.49552	0.00209556	0.00701162	-1.92252	0.016437	0.474385	4.56572	0.000517413	0.00419042	-2.3688	0.0172895	0	-2.43092	0.203625	3.74543	8.49627	5.27e-23
chr5:126361446-126362303		chr5:126361446-126362303	0.00632135	-1.63594	0.0502384	0.0105174	-0.83564	0.362041	0.355788	4.6671	0.000521468	0	-3.55949	0.00377395	0.0104877	-0.305386	0.954668	1.99756	7.55153	4.26e-16
chr5:113713045-113713955	Wscd2	chr5:113713045-113713955	0.0205444	-1.51824	0.00965962	0.0403168	-0.329334	0.700919	0.711577	4.07832	0.000534799	0.0104761	-2.30467	0.00147762	0.0839016	0.974722	0.330559	2.8715	6.16767	5.09e-10
chr14:92242514-92243400		chr14:92242514-92243400	0.00474101	-2.52723	0.00153963	0.00701162	-1.95494	0.0122921	0.474385	4.5301	0.000541681	0	-4.04491	0.000448681	0.0157316	-0.369516	0.901553	3.74543	8.41826	7.38e-23
chr5:38880662-38881526	Clnk	chr5:38880662-38881526	0.014223	-0.811024	0.355582	0	-4.24445	5.55e-05	0.474385	4.71773	0.000600781	0.0209521	-0.0582359	1	0	-2.30539	0.25472	1.99756	6.9921	3.93e-10
chr16:38304520-38305383	Cd80	chr16:38304520-38305383	0.0600528	-0.404768	0.407422	0.0613517	-0.343009	0.556366	0.711577	3.40694	0.000610201	0.0502851	-0.656713	0.270919	0.0786578	0.176766	0.927465	1.99756	4.83367	4.12e-07
chr8:114587992-114588882		chr8:114587992-114588882	0.00316067	-3.8281	3e-08	0.0157762	-1.74849	0.00214253	0.592981	3.91037	0.000611943	0.0167617	-1.56406	0.0217205	0.036707	-0.167882	0.986808	6.24239	8.17497	5.17e-33
chr5:30787345-30788216		chr5:30787345-30788216	0.0758562	-1.0894	0.00172406	0.0788808	-0.982551	0.00516174	1.06737	3.07084	0.000629417	0.136189	0.0367606	0.985916	0.110121	-0.263039	0.859217	7.24117	5.96528	1.21e-20
chr6:140702561-140703375	Gm30215	chr6:140702561-140703375	0.014223	-1.61248	0.00668126	0.0297994	-0.343009	0.644788	0.474385	3.93345	0.00063182	0.0167617	-1.21448	0.0999336	0.0157316	-0.912043	0.549851	2.99635	6.83229	1.5e-18
chr2:92523468-92524219		chr2:92523468-92524219	0.0126427	-1.76448	0.00844334	0.0245407	-0.659483	0.410213	0.592981	4.29451	0.000645873	0.0146665	-1.3844	0.0970096	0.0681701	1.15405	0.305401	1.99756	6.07154	8.59e-08
chr2:29498634-29499507		chr2:29498634-29499507	0.0331871	-0.970502	0.0476704	0.0297994	-1.10694	0.0276097	0.592981	3.57724	0.00065161	0.00419042	-3.55949	2.56e-07	0.0314631	-0.696811	0.615554	6.24239	7.55153	1.28e-34
chr12:31495732-31496557	Slc26a3	chr12:31495732-31496557	0.0347674	0.0604611	0.967813	0.019282	-0.981411	0.131569	0.474385	4.02967	0.000655629	0.0209521	-0.778128	0.369948	0.0209754	-0.478222	0.782787	1.24848	5.36407	3.18e-06
chr9:55081573-55082409	Ube2q2	chr9:55081573-55082409	0.0268657	-1.02357	0.0624386	0.036811	-0.434106	0.519276	0.592981	3.85523	0.000656449	0.0314282	-0.659023	0.410671	0.0419508	-0.0335811	1	2.24726	5.79	1.5e-09
chr7:36787872-36788659		chr7:36787872-36788659	0.018964	-0.826791	0.226993	0.0227878	-0.469512	0.61156	0.474385	4.24379	0.000661464	0.0209521	-0.555736	0.588061	0.0209754	-0.278914	0.914838	1.24848	5.58646	5.18e-06
chr16:64923147-64924004	Htr1f	chr16:64923147-64924004	0.018964	-0.762661	0.306898	0.00525872	-2.51293	0.000963696	0.474385	4.30269	0.000695968	0.0272377	-0.0491146	1	0.0471947	0.921385	0.498564	1.24848	5.64786	6.6e-06
chr6:101608630-101609472		chr6:101608630-101609472	0.014223	-1.68174	0.00401682	0.00701162	-2.57161	3.59e-05	0.474385	3.86528	0.000696111	0	-4.62003	1.22e-06	0	-3.03578	0.0402728	6.36723	8.953	2.99e-47
chr10:86123801-86124707	Syn3	chr10:86123801-86124707	0.0205444	-0.951202	0.125158	0.0105174	-1.9084	0.00282504	0.474385	4.00501	0.000707747	0.029333	-0.251235	0.84673	0.0157316	-0.845954	0.623827	2.74665	6.7437	5.12e-16
chr4:148242698-148243485	Fbxo44	chr4:148242698-148243485	0.0331871	0.0294977	1	0.0227878	-0.650084	0.38714	0.474385	4.0803	0.000709273	0.00628563	-2.36094	0.00359079	0.0209754	-0.430917	0.850675	1.74787	5.97503	3.59e-09
chr6:141017261-141018124	Gm30524	chr6:141017261-141018124	0.0158034	-0.936555	0.206282	0.00175291	-3.45744	8.81e-05	0.474385	4.42822	0.000732987	0.0125713	-1.14641	0.256995	0.0209754	-0.108989	1	2.74665	7.32867	9.48e-15
chrX:79041489-79042381		chrX:79041489-79042381	0.00632135	-2.56438	0.000184623	0	-4.76229	2.25e-07	0.474385	4.10629	0.000741441	0.00419042	-2.77598	0.00124676	0.0209754	-0.406669	0.850675	5.4933	8.95592	6.01e-37
chr5:21269513-21270330	Gm42221	chr5:21269513-21270330	0.0505708	-1.22606	0.00140971	0.0876453	-0.200051	0.739154	0.830173	3.19835	0.000742626	0.10057	0.0759807	0.958343	0.0996332	0.0922697	0.978718	2.74665	4.87801	1.46e-08
chr6:102695356-102696223		chr6:102695356-102696223	0.00316067	-2.54799	0.00406228	0	-3.99447	0.000172176	0.355788	4.57088	0.000794493	0	-3.63966	0.00314966	0	-2.05541	0.311702	3.49574	9.40005	2.23e-30
chr14:49525242-49526045		chr14:49525242-49526045	0.018964	-0.729494	0.363414	0.0157762	-0.986647	0.208841	0.474385	4.33306	0.000912517	0.0104761	-1.4891	0.0916709	0.0314631	0.346691	0.914004	1.74787	6.26133	2.41e-08
chr6:65597263-65598013	Tnip3	chr6:65597263-65598013	0.014223	-1.74783	0.00277727	0.0140232	-1.70255	0.00299766	0.474385	3.80019	0.000966911	0.0146665	-1.53873	0.0259764	0.0576824	0.716641	0.577697	3.99513	7.29696	1.36e-24
chr19:36554269-36555129	Hectd2os, Hectd2	chr19:36554269-36555129	0.346094	-0.164824	0.604756	0.310264	-0.369976	0.173692	1.89754	2.35485	0.00101242	0.276568	-0.552342	0.0599093	0.356582	-0.0661046	0.993117	10.2375	4.79012	6.19e-17
chr10:84604952-84605847	Rfx4	chr10:84604952-84605847	0.0505708	-0.418707	0.583513	0.0420697	-0.72612	0.303038	0.948769	4.10475	0.00102024	0.0209521	-1.75213	0.0173764	0.120609	1.1391	0.226619	1.74787	4.89097	0.00168308
chr2:92176057-92176803	Phf21a	chr2:92176057-92176803	0.0458298	-0.620341	0.32195	0.0420697	-0.74107	0.232666	0.830173	3.88315	0.00103067	0.0272377	-1.37774	0.0466567	0.0839016	0.527263	0.673549	2.99635	5.75594	7.59e-08
chr6:112800738-112801632	Srgap3	chr6:112800738-112801632	0.0331871	-0.402219	0.602202	0.0262936	-0.785014	0.280105	0.592981	4.06863	0.00106143	0.0230473	-0.932705	0.269252	0.036707	-0.0158791	1	1.74787	5.59652	3.2e-06
chr5:107822651-107823543	Gm26692	chr5:107822651-107823543	0.0237051	-1.23249	0.0316568	0.0157762	-1.80294	0.00186117	0.592981	3.85523	0.0010747	0.0167617	-1.61783	0.0183483	0.0471947	0.136124	0.987568	4.74421	7.29696	5.13e-21
chr11:84624518-84625254		chr11:84624518-84625254	0.0221247	-0.904134	0.144617	0.0315523	-0.237526	0.824251	0.474385	3.93345	0.00110915	0.0167617	-1.21448	0.113419	0.0262193	-0.283359	0.926015	1.99756	6.04457	4.44e-10
chr10:25865146-25866040	Tmem200a	chr10:25865146-25866040	0.014223	-1.53972	0.0145679	0	-4.8511	1.04e-07	0.474385	4.00501	0.00114278	0.0104761	-1.79944	0.0190275	0	-2.91204	0.0773243	5.4933	8.68029	4.38e-34
chr4:70211965-70212835	Cdk5rap2	chr4:70211965-70212835	0.0173837	-1.09113	0.100037	0.0210349	-0.72843	0.341872	0.474385	4.13276	0.00115606	0.00628563	-2.31285	0.00636218	0.0576824	1.06658	0.372475	1.99756	6.2759	1.3e-09
chr5:31741637-31742495		chr5:31741637-31742495	0.00948202	-2.07896	0.00205206	0.0297994	-0.200051	0.873854	0.474385	4.05476	0.00115957	0.0167617	-1.09317	0.195325	0.0157316	-0.80015	0.633897	2.74665	6.80929	3.13e-14
chr2:5618285-5619136	Camk1d	chr2:5618285-5619136	0.0837579	-0.811024	0.0245867	0.156009	0.449452	0.241013	0.948769	2.98501	0.00117754	0.0817132	-0.773613	0.0857804	0.125852	0.0297177	1	2.49695	4.3099	4.48e-06
chr6:38251206-38252104		chr6:38251206-38252104	0.0395084	-0.811024	0.0917113	0.0333052	-1.063	0.0273176	0.592981	3.44924	0.00118193	0.0230473	-1.55949	0.00637348	0.0314631	-0.819959	0.525164	5.4933	7.03392	6.74e-27
chr11:31671549-31672445		chr11:31671549-31672445	0.853382	-0.156605	0.457844	0.86243	-0.128436	0.600139	3.32069	1.83037	0.00118312	0.819228	-0.216374	0.404571	0.84426	-0.133638	0.861966	12.7345	3.71814	4.28e-13
chr8:117378836-117379579	Cdyl2	chr8:117378836-117379579	0.0426691	-1.21868	0.00335866	0.0736221	-0.204239	0.739437	0.711577	3.23826	0.00125154	0.0565707	-0.645218	0.264941	0.0839016	0.101957	0.973136	3.99513	5.79061	8.02e-15
chr9:73103093-73103775	Gm27211	chr9:73103093-73103775	0.0110624	-0.758557	0.456048	0.0157762	-0.106942	0.95257	0.355788	4.71773	0.00129815	0.00209521	-2.4746	0.0305233	0	-1.93342	0.404395	1.24848	6.58646	2.18e-07
chr5:146607722-146608587		chr5:146607722-146608587	0.0300264	-1.39599	0.00192733	0.0210349	-1.89193	4.25e-05	0.592981	3.34427	0.00136739	0.0188569	-1.95377	0.000380114	0.0262193	-1.15581	0.280841	8.48965	8.01316	5.74e-46
chr4:10586364-10587227	1700123O12Rik	chr4:10586364-10587227	0.00158034	-2.95787	0.0042866	0	-3.78501	0.000935145	0.355788	4.82464	0.00140064	0.0125713	-0.32329	0.900435	0.0104877	-0.167882	0.95713	1.99756	7.79946	1.22e-12
chr5:151710994-151711692		chr5:151710994-151711692	0.00790169	-1.77626	0.0147682	0.0122703	-1.07042	0.159097	0.355788	4.20315	0.00143951	0.0104761	-1.20279	0.222874	0.0104877	-0.720423	0.705983	2.49695	7.40387	2.18e-18
chr2:113677223-113678069	Arhgap11a	chr2:113677223-113678069	0.00474101	-2.04806	0.0211538	0.0105174	-0.884549	0.393413	0.355788	4.61819	0.00146686	0.0104761	-0.799439	0.515263	0.0157316	0.109652	1	1.49817	6.82747	4.51e-09
chr14:98604213-98604972		chr14:98604213-98604972	0.00316067	-2.4631	0.00811054	0.0140232	-0.369976	0.806007	0.355788	4.6671	0.00165879	0.00838084	-1.06247	0.355703	0.0104877	-0.305386	0.959234	1.49817	6.88887	9.37e-09
chr4:140243195-140243980	Arhgef10l	chr4:140243195-140243980	0.018964	-1.05812	0.118189	0.0157762	-1.29598	0.0622876	0.474385	4.02967	0.0016849	0.0125713	-1.52974	0.0548192	0.0209754	-0.478222	0.863485	3.24604	7.14495	4.68e-16
chr13:118338554-118339375		chr13:118338554-118339375	0.018964	-0.947086	0.193093	0.0403168	0.514547	0.526305	0.474385	4.13276	0.00169903	0.0125713	-1.4302	0.102215	0.0104877	-1.16788	0.548281	1.24848	5.47099	4.8e-05
chr9:118478742-118479564	Itga9	chr9:118478742-118479564	0.0458298	-0.382181	0.558796	0.0595988	0.154445	0.849357	0.652279	3.71773	0.00179219	0.0209521	-1.57069	0.017393	0.0419508	-0.305386	0.918246	1.74787	5.07973	3.38e-05
chr13:117215843-117216727	Gm29767	chr13:117215843-117216727	0.00474101	-2.49552	0.00109778	0.00701162	-1.92252	0.0104464	0.355788	4.13276	0.00179957	0.00419042	-2.3688	0.0109279	0	-2.43092	0.171555	3.99513	8.75639	8.63e-32
chr12:7224543-7225414		chr12:7224543-7225414	0.00632135	-1.81102	0.0298911	0	-4.07042	0.000121909	0.355788	4.48069	0.0018008	0	-3.71561	0.00211528	0	-2.13136	0.271009	3.49574	9.11054	2.23e-25
chr4:58911641-58912236	Ecpas	chr4:58911641-58912236	0.478842	-0.132952	0.654004	0.399663	-0.477191	0.0372722	2.25333	2.14204	0.00181763	0.419042	-0.364116	0.227318	0.40902	-0.339835	0.610916	14.9817	4.90294	6.71e-21
chr14:32136472-32137355	Chat	chr14:32136472-32137355	0.0158034	-1.37713	0.0321797	0.0140232	-1.49773	0.0284054	0.474385	4.00501	0.00181986	0.0167617	-1.14292	0.181067	0.0314631	0.0306634	1	3.24604	7.10933	7.31e-16
chr4:155168482-155169333	Morn1, Rer1	chr4:155168482-155169333	0.0379281	-1.1147	0.012579	0.0262936	-1.65538	0.00019743	0.592981	3.24642	0.00184353	0.0230473	-1.76411	0.000756887	0.0681701	0.066583	0.992274	7.24117	7.38518	4.45e-36
chr17:50509413-50510002		chr17:50509413-50510002	0.368219	-0.127658	0.662766	0.375122	-0.0839446	0.82076	1.66035	2.09391	0.00188624	0.383424	-0.0359258	0.967487	0.398533	0.0392894	0.97509	0.998782	1.36032	0.683253
chr1:91404839-91405646		chr1:91404839-91405646	0.0268657	-1.22606	0.0233995	0.0333052	-0.820637	0.165468	0.592981	3.66936	0.00190973	0.0335234	-0.752133	0.315698	0.0734139	0.617993	0.6338	2.99635	6.08906	3.95e-11
chr13:69927686-69928561		chr13:69927686-69928561	0.0158034	-1.95363	0.000150018	0.0105174	-2.45339	5.5e-06	0.474385	3.44471	0.00194051	0.00209521	-3.98479	2.22e-07	0.0262193	-0.752845	0.570442	7.99026	8.78017	5.21e-55
chr2:92477742-92478612		chr2:92477742-92478612	0.65742	-0.432908	0.0239805	0.739726	-0.185913	0.450802	3.0835	1.90746	0.00195975	0.850656	0.0927481	0.789945	0.744627	-0.134199	0.880663	12.4848	3.87936	2.98e-12
chr11:120160328-120161179	Bahcc1	chr11:120160328-120161179	0.0964006	-0.239297	0.643686	0.0981627	-0.190528	0.740586	0.830173	3.03216	0.00198348	0.0838085	-0.456357	0.429401	0.0996332	-0.0786149	1	1.99756	4.22203	6.79e-05
chr5:28934822-28935680	9530036O11Rik	chr5:28934822-28935680	0.0173837	-1.44107	0.0155923	0.00525872	-2.97484	9.22e-06	0.474385	3.80019	0.00199178	0	-4.67813	1.44e-06	0.0104877	-1.47045	0.314837	6.36723	8.76858	1.26e-37
chr15:62063483-62064317	Pvt1	chr15:62063483-62064317	0.0600528	0.0919085	0.910869	0.0280465	-1.26741	0.0154768	0.592981	3.51895	0.00200364	0.0251425	-1.35912	0.0275076	0.0314631	-0.752845	0.597543	3.49574	6.19494	1.16e-13
chr13:74854128-74855223	Cast	chr13:74854128-74855223	0.197542	-0.573284	0.0277578	0.261183	-0.00740592	1	1.30456	2.34344	0.00206567	0.259806	-0.0151672	1	0.27268	0.0778353	0.938055	3.24604	3.58119	8.49e-06
chr5:96856372-96857255	Fras1	chr5:96856372-96857255	0.0584725	-1.63838	7.73e-07	0.110433	-0.499259	0.198918	0.948769	2.79956	0.00210927	0.127808	-0.203929	0.773053	0.152072	0.130199	0.919691	8.23995	6.0846	6.42e-24
chr1:31196844-31197718	4931428L18Rik	chr1:31196844-31197718	0.00632135	-1.53972	0.114459	0.00350581	-2.15425	0.0298789	0.355788	4.77019	0.0021236	0.00838084	-0.966258	0.501566	0	-1.89035	0.420553	1.99756	7.712	1.48e-11
chr1:184667723-184668581	Mark1, Gm38251	chr1:184667723-184668581	0.00632135	-1.96714	0.013226	0.00350581	-2.5576	0.00250811	0.355788	4.31563	0.00212781	0.00419042	-2.20279	0.0299545	0.0104877	-0.618544	0.797627	3.24604	8.37942	1.69e-22
chr7:16029383-16030081		chr7:16029383-16030081	0.0331871	-1.25848	0.00650815	0.0175291	-2.18356	8.15e-06	0.592981	3.31918	0.00229239	0.00838084	-3.03901	8.6e-07	0.0314631	-0.94549	0.457233	9.23873	8.24037	1.1e-45
chr2:3452848-3453751	Dclre1c	chr2:3452848-3453751	0.325549	-0.107844	0.695315	0.411933	0.39719	0.0446166	1.30456	1.94437	0.00229825	0.284949	-0.340601	0.214082	0.246461	-0.499396	0.292536	0.499391	0.696301	1
chr15:6482036-6482814	C9	chr15:6482036-6482814	0.0237051	-0.980949	0.109752	0.0245407	-0.878123	0.171548	0.474385	3.75837	0.00232925	0.0272377	-0.645218	0.457459	0.0262193	-0.450816	0.817882	2.74665	6.4282	6.74e-13
chr13:78198819-78199716	Fam172a	chr13:78198819-78199716	0.104302	-0.77047	0.0172589	0.119198	-0.496668	0.169129	0.948769	2.68625	0.00234107	0.138284	-0.197006	0.758607	0.0681701	-1.17303	0.107235	7.99026	5.88887	1.65e-23
chr10:4464397-4465360	Ccdc170	chr10:4464397-4465360	0.00790169	-2.79375	1.88e-06	0.0210349	-1.3325	0.0162272	0.474385	3.56572	0.00235204	0.0167617	-1.58221	0.0175279	0.0209754	-0.916343	0.495971	6.24239	8.13649	1.06e-36
chr6:53526966-53527738	Creb5	chr6:53526966-53527738	0.00948202	-1.3256	0.0982514	0.00525872	-2.03294	0.0168321	0.355788	4.3958	0.00239133	0.00209521	-2.75213	0.0108326	0	-2.20351	0.283855	2.99635	8.26839	1.84e-19
chr9:4137273-4138143		chr9:4137273-4138143	0.00316067	-2.54799	0.00705628	0.0105174	-0.931855	0.346097	0.355788	4.57088	0.00241291	0.00838084	-1.15267	0.311825	0	-2.05541	0.349421	2.24726	7.712	3.14e-13
chr8:57429040-57429882		chr8:57429040-57429882	0.286041	0.395601	0.166424	0.141985	-0.98205	0.000330369	1.30456	2.47642	0.0024208	0.209521	-0.251774	0.607435	0.293656	0.339477	0.620709	1.99756	3.01482	0.0100162
chr3:122897905-122898722	Synpo2	chr3:122897905-122898722	0.0284461	-1.66263	0.000641417	0.092904	0.560483	0.271219	0.711577	3.44089	0.00242568	0.069142	-0.0569874	0.99473	0.036707	-0.879377	0.538026	1.74787	4.66469	0.000158347
chr7:124765375-124766245		chr7:124765375-124766245	0.00790169	-1.54799	0.0678181	0.0122703	-0.829408	0.367669	0.355788	4.43762	0.00243926	0.00419042	-2.09317	0.0570105	0.00524385	-1.13136	0.589067	2.24726	7.50049	1.89e-13
chr4:132130446-132131339	Phactr4	chr4:132130446-132131339	0.0695348	-0.630757	0.130772	0.0946569	-0.014881	1	0.711577	3.00031	0.00249527	0.079618	-0.324712	0.643735	0.0943893	0.0356512	0.99962	1.99756	4.41575	7.78e-06
chr9:31594937-31595745		chr9:31594937-31595745	0.0110624	-1.55826	0.0205775	0.019282	-0.626316	0.436858	0.355788	3.94012	0.00249527	0.0209521	-0.430205	0.685996	0.036707	0.599457	0.742488	1.49817	6.02012	3.6e-09
chr3:144609720-144610454		chr3:144609720-144610454	0.018964	-1.03115	0.131005	0.0245407	-0.550548	0.495852	0.474385	4.05476	0.00251983	0.0104761	-1.75213	0.0447556	0.036707	0.296065	0.928613	2.24726	6.40533	2.18e-09
chr6:136114354-136115236	Grin2b	chr6:136114354-136115236	0.00316067	-3.54799	1.7e-06	0.0140232	-1.61509	0.0124748	0.474385	3.88765	0.00257604	0.0146665	-1.45257	0.0601467	0.0104877	-1.39027	0.380867	5.4933	8.39649	1.1e-28
chr11:3744313-3745197	Osbp2	chr11:3744313-3745197	0.0395084	-0.60701	0.243321	0.056093	0.0894556	0.943067	0.474385	3.30269	0.00261154	0.039809	-0.517668	0.471264	0.0471947	-0.0938817	0.987568	1.24848	4.61684	2.3e-05
chr8:102347231-102348115		chr8:102347231-102348115	0.00632135	-3.18954	4.73e-08	0.00701162	-2.97088	4.41e-07	0.474385	3.44471	0.00261379	0.00419042	-3.3844	2.89e-06	0.0104877	-1.80015	0.137402	9.23873	9.5485	2.56e-62
chr16:34573082-34574030	Mylk	chr16:34573082-34574030	0.0268657	-0.856112	0.146654	0.0227878	-1.08618	0.0696263	0.474385	3.6782	0.00265891	0.0230473	-0.994989	0.175357	0	-3.20351	0.0397797	3.99513	7.11253	7.25e-20
chr19:58708164-58709015		chr19:58708164-58709015	0.014223	-1.79027	0.00315222	0.0385639	-0.0688065	0.975807	0.474385	3.75837	0.00269214	0.0167617	-1.38956	0.0564896	0.0104877	-1.50892	0.332832	3.49574	6.92612	1.52e-16
chr1:178913570-178914190	Smyd3	chr1:178913570-178914190	0.0173837	-0.776259	0.3137	0.0227878	-0.263061	0.782392	0.355788	4.00152	0.0028002	0.0104761	-1.39983	0.107278	0.0104877	-0.904848	0.640774	1.74787	6.37096	1.61e-10
chr15:27265907-27266888		chr15:27265907-27266888	0.0237051	-1.15342	0.0407009	0.0315523	-0.624549	0.312933	0.474385	3.60225	0.00280777	0.0188569	-1.37506	0.0424505	0.0786578	1.0043	0.296577	2.49695	6.05992	2e-11
chr8:12395045-12395864		chr8:12395045-12395864	0.0158034	-0.866166	0.255905	0.00525872	-2.3396	0.00235213	0.355788	4.06565	0.00290783	0.00419042	-2.4302	0.0102706	0.0104877	-0.845954	0.640516	3.24604	7.88192	1.22e-21
chr5:66816492-66817281	Uchl1os	chr5:66816492-66817281	0.00632135	-1.96714	0.0154198	0.0122703	-0.954939	0.26681	0.355788	4.31563	0.0029337	0.0146665	-0.60013	0.650841	0.0104877	-0.618544	0.803388	1.99756	7.04457	2.39e-11
chr11:35183295-35184257	Slit3, Gm46277	chr11:35183295-35184257	0.00948202	-2.55387	1.37e-05	0.00701162	-2.8554	4.43e-06	0.474385	3.56572	0.00303689	0.0272377	-0.851668	0.231836	0.0314631	-0.396151	0.832597	6.24239	8.13649	2.68e-34
chr9:23237844-23238725	Bmper	chr9:23237844-23238725	0.0284461	-0.98456	0.0618037	0.0227878	-1.29959	0.0166306	0.474385	3.47826	0.0030614	0.00838084	-2.58401	0.000137849	0.036707	-0.272219	0.893867	5.24361	7.46583	4.15e-28
chr8:70309328-70310099	Pbx4	chr8:70309328-70310099	0.0995612	-0.550564	0.13492	0.115692	-0.242486	0.607052	0.830173	2.74197	0.00330218	0.0963797	-0.548041	0.249243	0.157316	0.326882	0.719607	3.74543	4.88483	2.35e-10
chr7:28466671-28467379	Sirt2, Nfkbib	chr7:28466671-28467379	0.0316067	-0.493995	0.487047	0.0210349	-1.15066	0.070869	0.474385	3.7379	0.00340582	0.0209521	-1.0793	0.176193	0	-3.14973	0.0440796	3.49574	6.89755	1.19e-15
chrX:153499527-153500239		chrX:153499527-153500239	0.0158034	-0.588632	0.536808	0.019282	-0.200051	0.90101	0.355788	4.31563	0.00344699	0.00628563	-1.75213	0.0809998	0.0104877	-0.618544	0.80487	1.24848	6.12703	3.3e-06
chr18:35076882-35077739	Hspa9	chr18:35076882-35077739	0.0126427	-2.00367	0.00106711	0.019282	-1.30858	0.0353548	0.474385	3.71773	0.00345668	0.0167617	-1.4302	0.0510833	0.0314631	-0.248053	0.939741	4.74421	7.60508	1.08e-22
chr9:73195413-73196221		chr9:73195413-73196221	0.00790169	-1.84497	0.016105	0.0105174	-1.36998	0.0876231	0.355788	4.13276	0.00350057	0.00209521	-2.98479	0.00357405	0.00524385	-1.40054	0.445765	3.49574	8.24805	2.76e-22
chr19:55718830-55719674		chr19:55718830-55719674	0.0537315	-0.602307	0.213758	0.075375	0.0745053	0.928675	0.592981	3.15479	0.00352262	0.0481899	-0.715607	0.22419	0.0471947	-0.557449	0.702104	2.49695	5.19742	8.04e-09
chrX:126554234-126555122		chrX:126554234-126555122	0.00632135	-2.23633	0.00260835	0.00350581	-2.81476	0.000551634	0.355788	4.03323	0.00353581	0	-4.10263	0.000235984	0.0314631	0.469548	0.900915	3.99513	8.50846	7.04e-27
chr19:4376574-4377377	Kdm2a	chr19:4376574-4377377	0.0221247	-1.2053	0.0419383	0.0105174	-2.24445	0.000225712	0.474385	3.65883	0.00357686	0.0314282	-0.517668	0.591787	0.00524385	-2.20351	0.123045	4.74421	7.50554	9.2e-23
chr6:91434730-91435619		chr6:91434730-91435619	0.0237051	-1.19349	0.0317474	0.0140232	-1.93702	0.000762466	0.474385	3.56572	0.00370329	0.00838084	-2.50059	0.000468603	0.0314631	-0.396151	0.835757	5.743	7.87427	2.92e-29
chr4:114694605-114695497	9130410C08Rik, Gm12830	chr4:114694605-114695497	0.014223	-1.14117	0.0986085	0.0122703	-1.30858	0.0800481	0.355788	3.97049	0.00373084	0	-4.15813	0.000107206	0.0104877	-0.933417	0.651131	3.49574	7.92612	1.27e-22
chr3:99913953-99914763	Spag17	chr3:99913953-99914763	0.0173837	-0.844971	0.237365	0.019282	-0.626316	0.452392	0.355788	3.94012	0.00383151	0.0146665	-0.984794	0.30109	0.0104877	-0.961431	0.57175	1.99756	6.55153	1.77e-11
chr4:8751621-8752497	Chd7	chr4:8751621-8752497	0.0316067	-0.542089	0.406085	0.0140232	-1.80491	0.00339938	0.474385	3.69783	0.00386047	0.0272377	-0.710313	0.392187	0.0157316	-1.13136	0.493452	3.49574	6.84206	2.81e-15
chr9:28999720-29000614	Gm15520, Ntm	chr9:28999720-29000614	0.0474101	-0.525206	0.359943	0.0736221	0.374465	0.545177	0.592981	3.40897	0.00395881	0.0460946	-0.506556	0.543553	0.0209754	-1.36952	0.276654	1.24848	4.40324	0.00197048
chr5:147317906-147318753	Flt3	chr5:147317906-147318753	0.0379281	-0.425902	0.518855	0.0403168	-0.287514	0.720225	0.474385	3.51261	0.00405559	0.0209521	-1.31062	0.0558363	0.0471947	0.118422	0.987533	1.99756	5.57064	3.81e-08
chr2:129537786-129538622	Pdyn	chr2:129537786-129538622	0.0173837	-1.94227	0.000126084	0.0157762	-2.01767	8.44e-05	0.474385	3.3178	0.00405827	0.0188569	-1.66287	0.00528839	0.0262193	-0.875701	0.485506	7.49086	8.21647	9.6e-43
chr19:28679638-28680503	D930032P07Rik	chr19:28679638-28680503	0.0347674	-0.56757	0.344487	0.0420697	-0.185551	0.858786	0.474385	3.5301	0.00408131	0.0314282	-0.659023	0.415227	0.0314631	-0.430917	0.837847	1.74787	5.37096	6.88e-07
chr10:37136774-37137636		chr10:37136774-37137636	0.246533	-0.835753	0.000362819	0.340064	-0.202823	0.544583	1.66035	2.15154	0.00433867	0.412757	0.182344	0.649429	0.225486	-0.77884	0.157333	11.9854	5.03811	1.68e-19
chrX:61486143-61487038		chrX:61486143-61487038	0.00316067	-3.06256	0.000134714	0.00876453	-1.75464	0.0211761	0.355788	4.00152	0.00434463	0.00419042	-2.4891	0.00676558	0.0209754	-0.108989	0.97655	3.99513	8.43446	1.59e-25
chr10:122862433-122863168	Mon2	chr10:122862433-122863168	0.018964	-1.03115	0.177801	0.0315523	-0.0916748	0.974983	0.474385	4.05476	0.00442476	0.0167617	-1.09317	0.257375	0.0314631	0.0787577	1	1.49817	5.68451	4.45e-05
chr4:101168020-101168918	LOC118568677, LOC118568678	chr4:101168020-101168918	0.0821775	-0.597677	0.117871	0.0841395	-0.527856	0.194109	0.711577	2.77431	0.00450331	0.0963797	-0.250655	0.710615	0.0891455	-0.283359	0.858164	4.49452	5.46202	1.13e-14
chr19:58859946-58860730	Hspa12a	chr19:58859946-58860730	0.0205444	-0.481716	0.580624	0.00876453	-1.75464	0.0218397	0.355788	4.00152	0.0045829	0.00628563	-2.04491	0.0242144	0.0104877	-0.904848	0.656322	2.74665	7.32867	9.86e-16
chr13:83720918-83721660	Mef2c	chr13:83720918-83721660	0.00790169	-1.50617	0.104973	0.0140232	-0.569285	0.612401	0.355788	4.48069	0.00470924	0.0125713	-0.667244	0.649849	0.0157316	-0.0158791	1	1.24848	6.31345	1.36e-05
chr4:107673760-107674567	Lrp8, Lrp8os2	chr4:107673760-107674567	0.0884989	-1.10742	0.000173747	0.177044	0.243556	0.536173	0.830173	2.45971	0.00474669	0.14876	-0.10577	0.881989	0.125852	-0.31584	0.744985	4.24482	4.78058	2.08e-12
chr6:147640454-147641271		chr6:147640454-147641271	0	-4.3256	0.00014299	0.019282	-0.058032	1	0.355788	4.43762	0.00481185	0.0209521	0.122336	0.974622	0	-2.16788	0.315571	1.49817	6.60508	6.24e-07
chr9:35401766-35402434	Cdon	chr9:35401766-35402434	0.00316067	-2.84497	0.00153076	0.0122703	-1.03294	0.243496	0.355788	4.23968	0.00494585	0.0230473	0.0672949	1	0.0314631	0.675999	0.729228	1.49817	6.36804	4.13e-07
chr6:35248741-35249478	Slc13a4	chr6:35248741-35249478	0.0221247	-1.2053	0.0491495	0.0280465	-0.76364	0.253872	0.474385	3.65883	0.0050574	0.0188569	-1.31773	0.0809633	0.0471947	0.266521	0.943955	3.24604	6.63399	3.89e-13
chrX:101256534-101257387		chrX:101256534-101257387	0.0505708	-0.168728	0.81853	0.036811	-0.734973	0.174057	0.474385	3.27294	0.00511109	0.0209521	-1.55574	0.00932478	0.0419508	-0.290739	0.903388	3.24604	6.14495	1.13e-14
chr8:94705491-94706276	Amfr	chr8:94705491-94706276	0.0426691	-0.76617	0.149094	0.056093	-0.232472	0.754968	0.592981	3.3698	0.00514127	0.0502851	-0.401058	0.640022	0.0734139	0.306049	0.843135	1.74787	4.864	6.51e-05
chr5:103275782-103276623	Mapk10	chr5:103275782-103276623	0.0110624	-1.67609	0.0129864	0.0262936	-0.211278	0.860561	0.355788	3.82464	0.00520289	0.029333	0.0172543	1	0.0157316	-0.627314	0.761994	1.49817	5.88887	1.13e-07
chr12:75720600-75721461		chr12:75720600-75721461	0.0316067	0.0310962	1	0	-4.71575	2.45e-07	0.355788	3.74372	0.00523837	0.0125713	-1.40421	0.0762245	0.0104877	-1.14363	0.511676	3.24604	7.3376	7.8e-20
chr18:4918831-4919490		chr18:4918831-4919490	0.018964	-0.695547	0.351213	0.00525872	-2.45744	0.00127551	0.355788	3.94012	0.00529779	0.0146665	-0.984794	0.31641	0.0157316	-0.518379	0.834019	2.74665	7.23556	2.72e-15
chr17:34670918-34671543	BC051142	chr17:34670918-34671543	0.0237051	-0.495522	0.487304	0.019282	-0.814761	0.262844	0.355788	3.77019	0.00538854	0.00838084	-1.91563	0.0195252	0.0157316	-0.678844	0.691413	2.49695	6.78238	3.14e-14
chr11:63677981-63678625		chr11:63677981-63678625	0.00474101	-1.39599	0.183931	0.00525872	-1.17733	0.320259	0.237192	4.71773	0.00540964	0.00209521	-1.95377	0.130677	0.0104877	0.279577	1	1.24848	7.36407	1.29e-09
chr15:51063618-51064539		chr15:51063618-51064539	0.00632135	-2.43663	0.000674817	0.0105174	-1.6781	0.0162498	0.355788	3.82464	0.00542432	0.00628563	-2.21156	0.00835358	0.0104877	-1.06835	0.511676	4.49452	8.46202	7.15e-29
chr14:77467432-77468301	Enox1	chr14:77467432-77468301	0.00948202	-2.0543	0.00134637	0.0210349	-0.785014	0.277339	0.355788	3.6671	0.005615	0.00838084	-2.01517	0.0114996	0.00524385	-1.82323	0.226802	4.24482	7.93439	1.28e-27
chr1:165303022-165303722	Mpc2	chr1:165303022-165303722	0.0268657	-0.325597	0.729858	0.0262936	-0.339602	0.790437	0.474385	4.13276	0.00563539	0.0125713	-1.4302	0.150933	0.0262193	-0.0938817	1	1.24848	5.47099	0.000785377
chr13:92811971-92812823	Serinc5	chr13:92811971-92812823	0.0110624	-1.49552	0.047935	0.0140232	-1.07452	0.187801	0.355788	4.00152	0.00566822	0.0209521	-0.363091	0.824882	0.0209754	-0.108989	1	1.99756	6.62953	4.44e-10
chr17:17803960-17805038	Lnpep	chr17:17803960-17805038	0.0252854	-0.12566	0.908722	0.0140232	-1.10694	0.15723	0.355788	3.97049	0.00613288	0.00419042	-2.51767	0.00884722	0.0104877	-0.933417	0.667143	2.24726	6.83064	2.09e-11
chr2:124987117-124988019	Ctxn2	chr2:124987117-124988019	0.00316067	-2.74063	0.00370701	0.0105174	-1.14758	0.238982	0.355788	4.35516	0.00626893	0.0230473	0.200561	0.927109	0.0209754	0.228046	0.972673	1.49817	6.50554	1.64e-06
chr13:100773606-100774247	Rad17	chr13:100773606-100774247	0.0110624	-1.4631	0.0501863	0.0297994	0.297449	0.793715	0.355788	4.03323	0.00633866	0.00419042	-2.45995	0.0122208	0.0419508	0.897706	0.568815	1.24848	5.81387	1.55e-05
chrX:105071237-105071901	Atp7a	chrX:105071237-105071901	0.0126427	-1.50617	0.0288318	0.00350581	-3.03294	9.38e-05	0.355788	3.79716	0.0064559	0.00838084	-1.88964	0.0290459	0.0104877	-1.09388	0.518805	4.49452	8.39789	2.01e-27
chr14:21886432-21887290	Vdac2	chr14:21886432-21887290	0.014223	-2.40966	1.48e-06	0.0385639	-0.80061	0.108284	0.474385	3.14618	0.00647565	0.0439994	-0.525362	0.44557	0.0209754	-1.31844	0.254569	6.24239	7.36205	3.23e-31
chr7:98505048-98505929		chr7:98505048-98505929	0.0395084	-0.60701	0.283844	0.0262936	-1.26075	0.0166765	0.474385	3.30269	0.0064969	0.0439994	-0.345813	0.696206	0.0314631	-0.653309	0.690133	3.49574	6.32205	1.07e-14
chr15:84680521-84681398	Phf21b	chr15:84680521-84681398	0.0821775	-0.718692	0.050793	0.0771279	-0.800955	0.0329668	0.711577	2.6767	0.0068545	0.0607611	-1.14537	0.00732521	0.188779	0.793644	0.206478	6.49208	5.99697	5.97e-21
chr4:93335226-93335887	ENSMUSG00000120651	chr4:93335226-93335887	0.355576	-0.358416	0.150675	0.457509	0.16626	0.573742	1.66035	1.97765	0.00686304	0.427423	0.0228632	0.974829	0.188779	-1.21958	0.00855083	5.99269	3.76637	4.52e-08
chr16:96906308-96907151	Dscam	chr16:96906308-96907151	0.0110624	-1.86165	0.00389466	0.00350581	-3.17733	1.32e-05	0.355788	3.64244	0.00709312	0	-4.45257	1.34e-05	0.0157316	-0.80015	0.626873	5.743	9.01866	3.41e-38
chr1:132507245-132508063	Nfasc	chr1:132507245-132508063	0.0331871	-1.1292	0.0184558	0.0280465	-1.35576	0.00505705	0.474385	3.11947	0.00715711	0.0125713	-2.41727	5e-05	0.0157316	-1.67884	0.147368	7.74056	7.90792	5.8e-40
chr6:29134918-29135847	Rbm28	chr6:29134918-29135847	0.0347674	-0.0948171	0.919741	0.00525872	-2.87248	1.57e-05	0.355788	3.50271	0.00717796	0.0146665	-1.4302	0.0496104	0.0104877	-1.36952	0.333264	3.74543	7.30864	4.7e-23
chr7:49719295-49720294	Nell1	chr7:49719295-49720294	0.0316067	-0.518242	0.482129	0.0403168	-0.032941	1	0.474385	3.71773	0.00762265	0.0125713	-1.8323	0.0219993	0.0314631	-0.248053	0.947682	1.99756	5.79946	1.67e-06
chr10:24336916-24337706	Gm15270, Gm40615	chr10:24336916-24337706	0.014223	-0.967143	0.244775	0.0227878	-0.106942	0.967961	0.355788	4.13276	0.0076949	0.0125713	-1.01517	0.368247	0.0157316	-0.337807	0.909077	1.24848	5.9235	3.9e-05
chr3:134376664-134377540		chr3:134376664-134377540	0.00948202	-2.15051	0.000712289	0.00876453	-2.17733	0.000685783	0.355788	3.57088	0.00796014	0.00419042	-2.88964	0.000383287	0.0209754	-0.524026	0.789573	5.4933	8.61889	3.11e-35
chr15:51818341-51819101		chr15:51818341-51819101	0.0173837	-1.20007	0.0549609	0.0245407	-0.578563	0.46382	0.355788	3.61819	0.00802565	0.0230473	-0.626602	0.502187	0.0471947	0.643084	0.708816	1.74787	5.91845	1.49e-08
chrX:48344862-48345665	Enox2	chrX:48344862-48345665	0.0284461	-1.35565	0.00479674	0.0420697	-0.648952	0.24016	0.474385	3.14618	0.00804363	0.0335234	-0.972099	0.110501	0.0734139	0.402725	0.764502	4.24482	6.50143	2.52e-18
chr2:41470869-41471704	Lrp1b	chr2:41470869-41471704	0	-3.81102	0.00111157	0.00350581	-1.90049	0.0725625	0.237192	4.45469	0.00887877	0.00419042	-1.54568	0.243808	0.00524385	-0.600842	0.837431	2.24726	8.63799	8.36e-18
chr19:38437327-38438188		chr19:38437327-38438188	0.0221247	-0.769204	0.268071	0.0210349	-0.812494	0.258626	0.355788	3.64244	0.00889619	0.0146665	-1.28819	0.128075	0.036707	0.296065	0.923613	2.24726	6.40533	4.63e-11
chr7:99090627-99091516	Gdpd5	chr7:99090627-99091516	0.0837579	-0.996975	0.00552392	0.141985	0.025644	0.979007	0.830173	2.63593	0.00923554	0.155046	0.198701	0.764692	0.131096	-0.0703269	1	2.49695	4.15012	6.2e-05
chr2:154190995-154191801	Cdk5rap1	chr2:154190995-154191801	0.0316067	-0.444242	0.495995	0.0420697	0.130922	0.930652	0.355788	3.37533	0.00939034	0.0125713	-1.7726	0.0108123	0.0314631	-0.188346	0.932146	1.74787	5.64161	7.88e-09
chr13:102898517-102899046	Mast4, Gm17160	chr13:102898517-102899046	0.0300264	-0.325597	0.703606	0.0333052	-0.106942	0.927671	0.355788	3.5478	0.00958492	0.0209521	-0.853416	0.304389	0.0209754	-0.546394	0.794368	1.24848	5.28878	1.81e-05
chr11:43997405-43998116	Gm12153	chr11:43997405-43998116	0.00316067	-2.87814	0.00219334	0.0157762	-0.672539	0.531314	0.355788	4.20315	0.00964199	0.0188569	-0.31773	0.882182	0.0262193	0.381456	0.90645	1.74787	6.61889	5.03e-07
chr16:44357508-44358356	Boc	chr16:44357508-44358356	0.0237051	-0.785029	0.21266	0.0157762	-1.39382	0.028468	0.355788	3.52508	0.00977098	0.0356186	0.0117998	1	0.0104877	-1.34845	0.412491	2.49695	6.46046	1.32e-12
chr18:60624055-60624847	Smim3	chr18:60624055-60624847	0.314487	-0.284626	0.348186	0.415439	0.302449	0.300809	1.54175	2.10848	0.00992796	0.274473	-0.499553	0.146618	0.393289	0.149308	0.848381	1.99756	2.4136	0.121664
chr8:106074412-106075178	Slc9a5, Fhod1	chr8:106074412-106075178	0.0316067	-0.418707	0.55031	0.0280465	-0.604441	0.392085	0.355788	3.3958	0.0100078	0.0188569	-1.17437	0.107081	0.0314631	-0.167882	0.983651	2.24726	6.10194	1.39e-11
chr10:37134483-37135406		chr10:37134483-37135406	0.00474101	-1.70411	0.0725251	0	-3.64299	0.00147564	0.237192	4.3958	0.0102842	0.00628563	-1.13064	0.352988	0	-1.70394	0.46561	2.24726	8.50049	4.64e-17
chr14:122079216-122080111		chr14:122079216-122080111	0.0884989	-0.785489	0.0229754	0.103421	-0.47058	0.22718	0.711577	2.51128	0.0104757	0.155046	0.322881	0.513676	0.115365	-0.167882	0.937757	3.49574	4.76262	1.69e-09
chr4:141094958-141095809	Fam131c	chr4:141094958-141095809	0.0489904	-0.429934	0.438699	0.0227878	-1.6781	0.000722141	0.474385	3.11947	0.0105402	0.039809	-0.722986	0.286755	0.036707	-0.627314	0.666952	4.74421	6.69362	2.57e-19
chr14:67060709-67061584	Dpysl2	chr14:67060709-67061584	0.0347674	-0.955841	0.0670889	0.019282	-1.84391	0.000416686	0.474385	3.20115	0.010763	0.0439994	-0.462626	0.594785	0.0419508	-0.36253	0.869551	4.99391	6.9198	8.72e-20
chr2:144226476-144227364	Kat14	chr2:144226476-144227364	0.0205444	-1.07896	0.0873787	0.0333052	-0.191006	0.83199	0.355788	3.48069	0.0109176	0.0104761	-1.91133	0.0101599	0.0209754	-0.611489	0.732485	2.99635	6.77089	2.68e-15
chr3:131151261-131152252	Sgms2	chr3:131151261-131152252	0.0221247	-1.05097	0.0777383	0.00525872	-2.97484	6.56e-06	0.355788	3.3958	0.0112194	0.0104761	-1.99499	0.00584629	0.0471947	0.409885	0.871429	4.74421	7.74947	2.57e-27
chr13:54366785-54367626	Hrh2	chr13:54366785-54367626	0.018964	-1.36932	0.0155776	0.0210349	-1.15066	0.0529858	0.355788	3.33526	0.0114813	0.039809	-0.0151672	1	0.0681701	0.917007	0.381588	1.99756	5.82218	8.26e-10
chr18:38804444-38805288	9630014M24Rik	chr18:38804444-38805288	0.0268657	-0.856112	0.129282	0.0350581	-0.346892	0.630591	0.355788	3.27715	0.0116531	0.0460946	0.186467	0.911005	0.0314631	-0.286527	0.878562	1.24848	5.0015	1.41e-05
chr18:23408416-23409310		chr18:23408416-23409310	0.00316067	-2.3256	0.0164207	0.0105174	-0.678098	0.518904	0.237192	4.2323	0.0118699	0.0104761	-0.60013	0.651544	0.0209754	0.668619	0.852198	1.24848	6.712	3.47e-08
chr18:28640277-28641156		chr18:28640277-28641156	0	-4.13295	0.000143154	0	-3.9143	0.000250793	0.237192	4.08546	0.0123157	0.00419042	-1.88964	0.0938543	0.0104877	-0.305386	0.955759	3.24604	9.29696	6.81e-28
chr11:98756074-98756775	Wipf2	chr11:98756074-98756775	0.0252854	-0.916206	0.107229	0.0315523	-0.491282	0.467792	0.355788	3.31563	0.0124408	0.0230473	-0.953767	0.186507	0.0314631	-0.248053	0.935228	2.74665	6.37758	4.87e-14
chr4:118271023-118271841	Med8	chr4:118271023-118271841	0.0252854	-1.81102	5.7e-05	0.0262936	-1.6919	0.000183516	0.474385	2.89897	0.0127717	0.0104761	-2.86761	9.97e-07	0	-3.92277	0.00235393	11.2363	8.72794	3.09e-58
chr5:112517164-112518035	Hps4	chr5:112517164-112518035	0.0173837	-1.27669	0.0460372	0.0333052	-0.106942	0.930773	0.355788	3.5478	0.0128823	0.0209521	-0.853416	0.323416	0.0314631	-0.0158791	1	1.99756	6.07154	1.04e-08
chr13:29371951-29372742		chr13:29371951-29372742	0.0126427	-1.44845	0.0541108	0.0140232	-1.2298	0.116511	0.355788	3.85266	0.0135402	0.0272377	-0.0822814	0.982746	0.0157316	-0.600842	0.855399	2.24726	6.67452	4.74e-09
chr6:6580354-6581191		chr6:6580354-6581191	0.0268657	-0.448454	0.601482	0.00701162	-2.41728	0.000739375	0.355788	3.61819	0.0141694	0.0419042	0.438551	0.704342	0.0419508	0.46599	0.802741	1.24848	5.36407	0.000103582
chr6:124310320-124311178		chr6:124310320-124311178	0.0237051	-0.495522	0.590411	0.0297994	-0.0413533	1	0.355788	3.77019	0.0146513	0.0146665	-1.15813	0.216094	0.0104877	-1.11897	0.565405	1.49817	5.82747	1.41e-05
chr6:6881606-6882476	Dlx5	chr6:6881606-6882476	0.0237051	-0.836559	0.204315	0.00350581	-3.32933	6.43e-06	0.355788	3.48069	0.0147282	0.0377138	0.0628353	0.984355	0.0419508	0.323971	0.875649	2.74665	6.5917	2.33e-12
chr9:29108753-29109599	Ntm	chr9:29108753-29109599	0.00790169	-1.3729	0.11351	0.00350581	-2.28751	0.0109967	0.237192	4.03965	0.0147514	0.00419042	-1.93271	0.0745577	0.0104877	-0.348454	0.870324	2.49695	8.10431	1.35e-18
chr3:153073573-153074411	St6galnac3	chr3:153073573-153074411	0.0331871	-0.377128	0.626415	0.00876453	-2.38988	0.000138947	0.355788	3.35516	0.0153198	0.00628563	-2.65902	0.00051486	0.0209754	-0.733479	0.683462	4.74421	7.67547	1.24e-24
chr5:118849993-118850910	Med13l	chr5:118849993-118850910	0.018964	-1.30323	0.030422	0.0350581	-0.200051	0.841827	0.355788	3.3958	0.0155399	0.00628563	-2.62003	0.000741344	0	-3.09388	0.0490681	4.24482	7.44896	4.69e-21
chr13:100029678-100030675		chr13:100029678-100030675	0.0347674	-0.386998	0.581764	0.019282	-1.3498	0.0184337	0.355788	3.27715	0.0155628	0.0209521	-1.1407	0.114662	0.0104877	-1.58292	0.277409	3.74543	6.96575	6.31e-19
chr17:85500083-85500839	Camkmt	chr17:85500083-85500839	0.00790169	-1.11915	0.231768	0.00525872	-1.59237	0.112128	0.237192	4.28477	0.01583	0.00838084	-0.863164	0.560394	0.0104877	-0.118973	1	1.49817	7.16451	5.76e-09
chr10:44072356-44073133	Speer5-ps1	chr10:44072356-44073133	0.0158034	-1.35159	0.0479906	0.0157762	-1.29598	0.0762054	0.355788	3.61819	0.0159182	0.0167617	-1.11826	0.202171	0.0209754	-0.478222	0.869204	3.49574	7.32205	2.28e-15
chr6:120666615-120667540	Cecr2	chr6:120666615-120667540	0.0284461	-0.662632	0.296423	0.0333052	-0.345728	0.69069	0.355788	3.35516	0.0162876	0.0272377	-0.645218	0.464027	0.036707	0.00429874	1	1.74787	5.61889	2.82e-07
chr3:145987670-145988764	Lpar3	chr3:145987670-145988764	0.0331871	0.285837	0.761086	0.0122703	-1.42887	0.0790324	0.355788	3.85266	0.0165236	0.00838084	-1.8362	0.0661638	0	-2.67884	0.199865	2.24726	6.67452	2e-08
chr15:24202304-24203165		chr15:24202304-24203165	0.00316067	-2.54799	0.00485729	0.0105174	-0.931855	0.32162	0.237192	3.99526	0.0167427	0.00419042	-1.97453	0.0594147	0	-2.05541	0.324827	2.74665	8.32867	3.96e-20
chr19:16907909-16908662		chr19:16907909-16908662	0.018964	-1.53205	0.00489827	0.0297994	-0.744372	0.23024	0.355788	3.18523	0.0167838	0.0272377	-0.832303	0.256521	0.0629262	0.625667	0.630196	3.24604	6.53615	4.12e-16
chr2:181115681-181116610	Zbtb46	chr2:181115681-181116610	0.0205444	-1.00367	0.149622	0.0227878	-0.785014	0.314205	0.355788	3.5478	0.017708	0.0104761	-1.84524	0.0257766	0.036707	0.19985	0.984696	2.99635	6.864	1.67e-12
chr17:14361675-14362515		chr17:14361675-14362515	0.0300264	-0.23633	0.828735	0.0227878	-0.705579	0.407411	0.355788	3.61819	0.0188461	0.0230473	-0.626602	0.554711	0.0314631	0.0545102	1	1.24848	5.36407	0.000286598
chr12:26754069-26754915		chr12:26754069-26754915	0.00316067	-2.54799	0.00543307	0.00175291	-2.95494	0.00248869	0.237192	3.99526	0.0188556	0.0230473	0.454318	0.766844	0	-2.05541	0.33275	2.24726	7.712	7.48e-15
chr6:125917776-125918583	Ano2	chr6:125917776-125918583	0.0126427	-0.740635	0.411077	0.0105174	-0.977659	0.272106	0.237192	3.95219	0.0190787	0.0104761	-0.889636	0.446264	0	-2.09388	0.335677	1.74787	7.03392	4.74e-11
chr12:41236093-41237062	Immp2l	chr12:41236093-41237062	0.014223	-0.539722	0.56849	0.00701162	-1.55055	0.0853483	0.237192	3.95219	0.020093	0.0125713	-0.62285	0.615277	0	-2.09388	0.338064	1.74787	7.03392	8.48e-11
chr17:13659788-13660518		chr17:13659788-13660518	0.450396	0.0372611	0.914416	0.385639	-0.27556	0.281074	1.42315	1.68739	0.0201603	0.433709	-0.038104	0.965251	0.492922	0.178937	0.763302	1.24848	1.47272	0.575731
chr16:66487104-66487985	Cadm2	chr16:66487104-66487985	0.00632135	-1.89119	0.0211276	0.00876453	-1.36998	0.0982892	0.237192	3.8302	0.020254	0.00209521	-2.75213	0.00860613	0.0104877	-0.546394	0.791344	2.99635	8.26839	7.61e-22
chr7:26787701-26788547		chr7:26787701-26788547	0.00948202	-1.24071	0.141207	0.0105174	-1.02205	0.276189	0.237192	3.91037	0.020254	0	-3.71561	0.00197374	0.0209754	0.346691	0.963866	2.24726	7.56761	8.12e-15
chr15:57853230-57854137	Fam83a	chr15:57853230-57854137	0.0616331	-0.436629	0.377001	0.0683633	-0.217973	0.733435	0.474385	2.76871	0.0207394	0.0439994	-0.948053	0.0888284	0.0891455	0.301603	0.812435	2.74665	5.26977	3.4e-09
chr5:70921039-70921872	Gabrg1	chr5:70921039-70921872	0	-4.28907	7.79e-05	0	-4.07042	0.000123082	0.237192	3.91037	0.021588	0	-3.71561	0.00212939	0	-2.13136	0.271488	4.24482	10.5194	1.18e-33
chr18:78905866-78906721	Setbp1	chr18:78905866-78906721	0.00474101	-2.09113	0.01814	0.00175291	-2.95494	0.0030983	0.237192	3.99526	0.0227961	0.00838084	-1.15267	0.306405	0	-2.05541	0.343846	2.99635	8.65541	1.1e-19
chr7:133690426-133691331	Adam12	chr7:133690426-133691331	0.0221247	-1.45433	0.0051247	0.0157762	-1.90603	0.000380989	0.355788	3.03323	0.0228729	0.0188569	-1.55122	0.0131175	0.0576824	0.329617	0.843715	5.743	7.62273	2.6e-30
chr13:92525667-92526531		chr13:92525667-92526531	0.0995612	-0.647525	0.0453121	0.113939	-0.369976	0.324044	0.592981	2.19416	0.0235608	0.171807	0.444989	0.264273	0.157316	0.244056	0.807775	1.49817	3.44089	0.00111879
chr2:126038958-126039350		chr2:126038958-126039350	0.00632135	-1.58863	0.0929951	0.00525872	-1.73921	0.0772275	0.237192	4.13276	0.0236102	0.00419042	-1.84524	0.122001	0.0314631	1.15405	0.534107	1.74787	7.29696	1.63e-09
chr15:28034683-28035646		chr15:28034683-28035646	0.0426691	-0.425133	0.445879	0.0508343	-0.0679475	0.944731	0.355788	2.94012	0.0238296	0.0272377	-1.09858	0.0818127	0.0524385	0.0899155	1	1.99756	5.37319	8.4e-09
chr11:35028075-35028872	Slit3	chr11:35028075-35028872	0.014223	-1.91056	0.00133284	0.056093	0.558941	0.372618	0.355788	3.23968	0.0240663	0.0230473	-1.03507	0.173102	0.0157316	-1.1858	0.445531	2.74665	6.28136	3.87e-11
chr1:3397379-3398186	LOC118567655,Xkr4	chr1:3397379-3398186	0.00474101	-1.64753	0.134482	0.00350581	-1.90049	0.113419	0.237192	4.45469	0.0242679	0.00838084	-0.693239	0.744443	0.0209754	0.891011	0.739229	1.24848	7.0015	7.84e-06
chr5:140371405-140372256	Snx8	chr5:140371405-140372256	0.0616331	-1.8765	1.69e-08	0.269948	1.01538	0.000320836	0.830173	2.31173	0.0244988	0.161331	-0.139156	0.862814	0.162559	-0.0795738	1	1.99756	3.49568	0.00492572
chr11:63675311-63676144		chr11:63675311-63676144	0.00316067	-2.77626	0.00105906	0.00350581	-2.5576	0.00245874	0.237192	3.75425	0.0246534	0.0125713	-0.832303	0.48415	0.0209754	0.190572	1	2.99635	8.10792	1.76e-20
chr5:51216081-51216958		chr5:51216081-51216958	0	-4.28907	9.91e-05	0	-4.07042	0.000153519	0.237192	3.91037	0.0246666	0.00419042	-2.0547	0.0547153	0	-2.13136	0.28128	3.99513	9.94903	6.12e-29
chr3:53092596-53093401	Lhfp	chr3:53092596-53093401	0.0126427	-1.0432	0.176914	0.0140232	-0.824542	0.322364	0.237192	3.6821	0.025023	0.00419042	-2.27151	0.0217854	0.0209754	0.118422	1	2.24726	7.20504	9.91e-15
chrX:11510521-11511368		chrX:11510521-11511368	0.0110624	-1.3256	0.067163	0.00876453	-1.59237	0.0356252	0.237192	3.61339	0.0256309	0.00838084	-1.53454	0.107133	0	-2.40054	0.174026	3.24604	8.07457	1.32e-23
chr19:58240022-58240852	Gfra1	chr19:58240022-58240852	0.00790169	-1.77626	0.0169049	0.0175291	-0.495507	0.613752	0.237192	3.64734	0.0257873	0.0188569	-0.31773	0.799027	0.00524385	-1.33781	0.503417	1.99756	6.89257	8.7e-13
chr3:97203605-97204491	Bcl9	chr3:97203605-97204491	0.18964	-0.161622	0.763545	0.170032	-0.365061	0.442334	1.06737	2.42649	0.0263018	0.207426	0.0287761	0.980466	0.256949	0.384274	0.643473	0.749086	1.93439	0.690617
chr13:101019064-101019861	Gm29502	chr13:101019064-101019861	0.0110624	-0.704109	0.485448	0.00876453	-1.00741	0.333641	0.237192	4.18167	0.0264299	0	-3.4746	0.0128607	0	-1.89035	0.438705	1.99756	7.712	1.72e-10
chr8:70315389-70316285	Pbx4	chr8:70315389-70316285	0.0758562	-0.880812	0.0166381	0.0911511	-0.516525	0.220451	0.592981	2.40897	0.0265941	0.079618	-0.714658	0.127038	0.0786578	-0.580664	0.594443	7.99026	6.37681	3.24e-25
chr18:75769660-75770420	Ctif	chr18:75769660-75770420	0.018964	-0.512683	0.544533	0.0105174	-1.40392	0.0569132	0.237192	3.5478	0.0266843	0.0104761	-1.30467	0.154219	0.0262193	0.279577	0.97209	1.99756	6.75506	3.18e-13
chr6:92921126-92921969	9530026P05Rik, Adamts9	chr6:92921126-92921969	0	-4.52723	5.85e-06	0.0157762	-0.672539	0.466189	0.237192	3.64734	0.0268001	0.0209521	-0.140698	0.97445	0.0314631	0.639473	0.803903	1.99756	6.89257	1.57e-12
chr11:62248464-62249380	Ncor1	chr11:62248464-62249380	0.731696	-0.0525788	0.872933	0.769526	0.0538317	0.860074	2.13473	1.48943	0.0275389	0.718657	-0.0807556	0.865665	0.665969	-0.185804	0.803917	1.74787	1.15843	0.68368
chr8:113847921-113848788		chr8:113847921-113848788	0.018964	-0.0036692	1	0.0140232	-0.521979	0.670721	0.237192	3.95219	0.0282036	0.00628563	-1.55949	0.157124	0	-2.09388	0.36318	1.24848	6.36407	3.45e-06
chr2:38944642-38945371	Golga1	chr2:38944642-38945371	0.249693	-0.485202	0.0527237	0.28923	-0.181464	0.597408	1.06737	1.77583	0.0287133	0.278663	-0.23756	0.558814	0.382801	0.316375	0.5772	6.74178	4.39532	8.36e-13
chr11:60964297-60965094		chr11:60964297-60965094	0.0252854	-0.774187	0.292844	0.0262936	-0.667657	0.414979	0.355788	3.43762	0.0290977	0.0377138	0.0103679	1	0.0419508	0.279577	0.890545	1.24848	5.17143	0.000851694
chr7:106823179-106824057		chr7:106823179-106824057	0.018964	-0.432512	0.616588	0.00175291	-3.30858	0.000204923	0.237192	3.61339	0.0292407	0.0146665	-0.752133	0.512406	0.0104877	-0.752845	0.719016	2.49695	7.34943	6.6e-16
chr18:10798757-10799638	Mib1	chr18:10798757-10799638	0.0284461	-0.733022	0.273621	0.0262936	-0.829408	0.229243	0.355788	3.29626	0.0296317	0.0251425	-0.838289	0.331782	0.036707	-0.0554075	1	2.74665	6.35291	6.26e-10
chr11:119850886-119851718	Baiap2	chr11:119850886-119851718	0.0363477	-0.50617	0.448378	0.0245407	-1.14491	0.0504342	0.355788	3.11569	0.0303256	0.00628563	-2.88964	0.00012627	0.0419508	-0.0510686	1	4.49452	7.14009	5.73e-19
chr19:49540583-49541437		chr19:49540583-49541437	0.00316067	-2.70411	0.00330519	0.0140232	-0.659483	0.533976	0.237192	3.8302	0.0318378	0.00628563	-1.67813	0.132484	0.0262193	0.569083	0.804418	2.24726	7.43636	3.03e-12
chr4:118595469-118596422		chr4:118595469-118596422	0.0205444	-1.07896	0.147103	0.0525872	0.776865	0.253564	0.355788	3.48069	0.0323476	0.0209521	-0.924969	0.362697	0.0104877	-1.39027	0.503896	1.24848	5.21723	0.00136475
chr13:21916650-21917651		chr13:21916650-21917651	0.254434	-0.226062	0.514123	0.283971	0.00529394	1	1.06737	1.94051	0.0326007	0.243045	-0.284354	0.542303	0.256949	-0.138736	0.938055	3.99513	3.77055	1.39e-05
chr14:63889727-63890517	Gm38524, Xkr6	chr14:63889727-63890517	0.0410888	-0.314871	0.680921	0.0297994	-0.863016	0.16521	0.355788	3.08214	0.0327092	0.0209521	-1.34581	0.060088	0.00524385	-2.36952	0.0856759	3.99513	6.82565	4.08e-16
chr10:129000392-129001192	Olfr771	chr10:129000392-129001192	0.00948202	-1.51824	0.0562695	0.0157762	-0.672539	0.485339	0.237192	3.64734	0.0346874	0.00838084	-1.50059	0.124948	0.0419508	1.07604	0.437843	1.74787	6.61889	2.73e-09
chr4:128955348-128956147	Rnf19b	chr4:128955348-128956147	0.0300264	-0.871566	0.140433	0.0420697	-0.22862	0.785518	0.355788	3.09882	0.0351974	0.0167617	-1.6526	0.019436	0.0734139	0.775534	0.4946	2.49695	5.93439	7.28e-09
chr8:27120373-27121191		chr8:27120373-27121191	0.0632135	-0.588632	0.2091	0.0806337	-0.100789	0.914348	0.474385	2.61153	0.0366387	0.0544755	-0.773349	0.174931	0.0734139	-0.158232	0.97747	3.49574	5.49316	2.18e-10
chr6:7984286-7984853	Gm35446	chr6:7984286-7984853	0.00790169	-1.94227	0.00950958	0.00525872	-2.36998	0.00197683	0.237192	3.48507	0.0376198	0.0188569	-0.500594	0.685793	0.00524385	-1.48981	0.378903	3.49574	8.04641	3.2e-22
chr9:64704387-64705193	ENSMUSG00000120030, Gm36459	chr9:64704387-64705193	0.145391	-0.219398	0.618999	0.120951	-0.556597	0.141755	0.711577	2.20871	0.0385735	0.142474	-0.228571	0.730951	0.199266	0.362632	0.677784	3.49574	4.44069	7.41e-07
chr15:27416726-27417547		chr15:27416726-27417547	0.0442494	-0.315613	0.655581	0.0333052	-0.802935	0.193436	0.355788	2.97049	0.040539	0.0230473	-1.32098	0.0531028	0.0681701	0.518457	0.696991	2.74665	5.95015	8.14e-10
chr2:45062938-45063751		chr2:45062938-45063751	0.0252854	-1.18299	0.0489847	0.036811	-0.495507	0.526325	0.355788	3.08214	0.0422019	0.0230473	-1.20279	0.109972	0.0629262	0.514636	0.749042	3.24604	6.40079	4.01e-11
chr9:86278290-86279273	Ube2cbp	chr9:86278290-86279273	0.00948202	-1.65575	0.0303671	0.0175291	-0.64751	0.449054	0.237192	3.51609	0.0422566	0.00628563	-1.98479	0.0330389	0	-2.48981	0.21343	3.24604	7.88192	1.11e-18
chr2:93312264-93313142		chr2:93312264-93313142	0.0932399	-0.306232	0.46348	0.0946569	-0.261042	0.590563	0.474385	2.25103	0.0433596	0.104761	-0.0524001	0.980891	0.131096	0.346691	0.734532	1.24848	3.54938	0.00380598
chr1:174149440-174150464		chr1:174149440-174150464	0.0252854	-0.342471	0.662316	0.019282	-0.785014	0.296515	0.237192	3.25829	0.0438174	0.00419042	-2.67813	0.00168557	0.00524385	-1.70394	0.261692	2.99635	7.22657	5.16e-19
chr16:66948608-66949490	Cadm2	chr16:66948608-66949490	0.0205444	-0.553866	0.462822	0.0157762	-0.954939	0.23273	0.237192	3.3958	0.0439414	0.0146665	-0.984794	0.311274	0.0209754	-0.167882	0.976866	1.99756	6.55153	9.25e-11
chr10:61004287-61005343		chr10:61004287-61005343	0.0110624	-2.84916	2.11e-08	0.0403168	-0.829408	0.0920141	0.355788	2.6671	0.0445744	0.0356186	-0.974525	0.102226	0.0314631	-0.89658	0.442409	7.74056	7.78238	1.49e-38
chr14:79623488-79624291	Naa16	chr14:79623488-79624291	0.0268657	-0.155672	0.90833	0.0122703	-1.42887	0.0406967	0.237192	3.31173	0.0448225	0.0230473	-0.368804	0.769076	0.0262193	0.0385686	1	1.49817	5.92058	6.84e-08
chr9:33880752-33881551	Gm27164	chr9:33880752-33881551	0.00316067	-2.9733	0.000609747	0.0105174	-1.40392	0.0811674	0.237192	3.5478	0.044995	0.0167617	-0.617832	0.623737	0.0209754	-0.0158791	1	2.99635	7.712	4.44e-16
chr2:113683176-113684025		chr2:113683176-113684025	0.014223	-1.14117	0.108444	0.0333052	0.449452	0.597014	0.237192	3.42494	0.0452232	0.0167617	-0.752133	0.49777	0	-2.57387	0.171791	1.49817	6.05488	2.15e-07
chr17:21334628-21335482		chr17:21334628-21335482	0.0110624	-1.42993	0.0599237	0.00701162	-1.98665	0.0105715	0.237192	3.51609	0.0455144	0.0167617	-0.652597	0.560446	0.0314631	0.501969	0.831213	2.49695	7.19742	5.78e-13
chr16:30439272-30440177		chr16:30439272-30440177	0.0758562	-0.476422	0.282175	0.0946569	-0.0260216	0.990506	0.474385	2.42822	0.0458962	0.10057	0.0970423	0.938487	0.0681701	-0.456452	0.733387	1.49817	3.98617	0.00130824
chr14:66830602-66831474		chr14:66830602-66831474	0.0647938	0.15983	0.836755	0.0350581	-0.977659	0.0544042	0.355788	2.74372	0.0472342	0.0335234	-0.986598	0.121039	0.0629262	0.154046	0.960804	2.49695	5.51935	3.71e-09
chr12:86989817-86990787	Gm32934	chr12:86989817-86990787	0.0363477	-0.463101	0.529834	0.0403168	-0.244445	0.796276	0.355788	3.15004	0.0475308	0.0335234	-0.532566	0.616901	0.0314631	-0.413639	0.908738	1.74787	5.39007	6.14e-05
chr12:113185588-113186331		chr12:113185588-113186331	0.0268657	-0.666634	0.345706	0.0227878	-0.908396	0.186444	0.29649	3.19416	0.047808	0.0104761	-1.95377	0.0143263	0.0262193	-0.369516	0.883753	3.49574	7.04641	1.23e-14
chr13:93498147-93498886	Homer1	chr13:93498147-93498886	0.205444	0.134936	0.738829	0.161267	-0.354379	0.327071	0.711577	1.94243	0.0491869	0.163426	-0.306333	0.518235	0.157316	-0.292637	0.776748	3.12119	3.99037	2.6e-06
chr3:56183035-56183922		chr3:56183035-56183922	0.0126427	-1.11915	0.192386	0.0105174	-1.33521	0.110309	0.237192	3.61339	0.0491869	0.00838084	-1.53454	0.153528	0.0209754	0.0497092	1	2.49695	7.34943	6.67e-12
chr8:71463199-71463949	1700026F02Rik	chr8:71463199-71463949	1.1252	0.115438	0.582456	0.937805	-0.260021	0.185658	2.60912	1.25757	0.0493199	0.894655	-0.330789	0.136566	0.91243	-0.248832	0.638083	16.4799	3.88082	1.39e-14
chr1:71895421-71896234		chr1:71895421-71896234	0.0284461	-1.19869	0.0316205	0.0525872	-0.0596359	0.982163	0.355788	2.89572	0.0497684	0.0523803	-0.0516931	0.990661	0.0839016	0.765775	0.484617	1.12363	4.44896	0.00401903
chr4:102087601-102088507	Pde4b	chr4:102087601-102088507	0.0237051	-0.289071	0.787753	0.0297994	0.175458	0.915867	0.237192	3.3958	0.0504795	0.00628563	-2.10263	0.0221449	0.0209754	-0.167882	0.977605	1.24848	5.712	1.2e-05
chr9:15689644-15690502		chr9:15689644-15690502	0.0410888	-0.0816717	0.934213	0.0385639	-0.192189	0.853858	0.29649	3.01729	0.050919	0.0230473	-1.01517	0.193041	0.0209754	-0.827807	0.63517	1.74787	5.51036	8.83e-07
chr13:95120575-95121480	Wdr41	chr13:95120575-95121480	0.00948202	-2.86874	9.5e-07	0.0455756	-0.387678	0.601869	0.355788	2.85266	0.0518018	0.0251425	-1.31473	0.0496386	0.120609	1.32962	0.0838126	4.24482	6.63182	2.69e-15
chr7:70822135-70823037	Gm36071	chr7:70822135-70823037	0.018964	-0.762661	0.313271	0.019282	-0.691904	0.419557	0.237192	3.33921	0.0522034	0.0125713	-1.26671	0.152441	0.0419508	0.739008	0.677651	1.74787	6.22657	1.61e-08
chr5:144850949-144851529	Smurf1	chr5:144850949-144851529	0.018964	-0.390692	0.715935	0.0175291	-0.495507	0.659271	0.237192	3.64734	0.0522304	0.00838084	-1.50059	0.159623	0.0157316	-0.272219	0.975255	1.49817	6.32497	3.54e-06
chr2:121064588-121065423	Trp53bp1	chr2:121064588-121065423	0.0110624	-1.61838	0.0251482	0.0280465	-0.0194788	1	0.237192	3.33921	0.0525591	0.0167617	-0.845242	0.395227	0.0419508	0.739008	0.678249	1.49817	5.953	4.66e-07
chr15:100872961-100873747	Scn8a	chr15:100872961-100873747	0.0237051	-0.429934	0.609487	0.0280465	-0.0898681	0.970174	0.237192	3.28477	0.0539828	0.0167617	-0.904136	0.344636	0.0209754	-0.278914	0.916365	1.24848	5.58646	9.87e-06
chr17:69454647-69455306	Epb41l3	chr17:69454647-69455306	0.018964	-0.947086	0.16676	0.0210349	-0.72843	0.325329	0.237192	3.18167	0.0546399	0.00838084	-1.96626	0.015934	0.0157316	-0.728597	0.693248	3.24604	7.29696	4.64e-19
chr11:84891352-84892225	Usp32	chr11:84891352-84892225	0.0158034	-1.18809	0.0850335	0.0297994	-0.0413533	1	0.237192	3.2323	0.055034	0.0125713	-1.37774	0.102314	0.0314631	0.206513	0.980409	1.99756	6.34003	2.82e-10
chr10:80490900-80491697	Btbd2	chr10:80490900-80491697	0.0458298	-0.588632	0.28243	0.0490814	-0.434827	0.491432	0.355788	2.7049	0.0551425	0.0544755	-0.214476	0.844981	0.0786578	0.453606	0.728957	1.74787	4.90464	1.36e-05
chr3:8756740-8757537	Gm32561	chr3:8756740-8757537	0.00632135	-2.23633	0.00517881	0.0122703	-1.24445	0.12946	0.237192	3.48507	0.0557129	0.0125713	-1.1147	0.27632	0.0157316	-0.430917	0.911122	3.24604	7.82303	4.5e-16
chr1:144772060-144772799		chr1:144772060-144772799	0.014223	-0.769204	0.453674	0.00876453	-1.44798	0.140479	0.237192	3.75425	0.0564736	0.0167617	-0.389563	0.823819	0	-2.27222	0.367289	1.99756	7.04457	5.9e-08
chr2:163118994-163119859	Tox2	chr2:163118994-163119859	0.0158034	-1.21666	0.0704859	0.0280465	-0.189404	0.867618	0.237192	3.20676	0.0567633	0.029333	-0.077903	0.981237	0.0209754	-0.356916	0.917917	1.49817	5.79773	3.11e-07
chr18:43392848-43393851	Stk32a	chr18:43392848-43393851	0.0300264	-0.851666	0.209098	0.036811	-0.454865	0.599522	0.355788	3.11569	0.0578965	0.039809	-0.278202	0.838834	0.0576824	0.41708	0.8183	1.74787	5.3521	0.000163425
chr1:93414289-93415093	Septin2	chr1:93414289-93415093	0.0237051	-0.463101	0.559642	0.019282	-0.785014	0.326798	0.237192	3.25829	0.0593571	0.029333	-0.0151672	1	0.0104877	-1.09388	0.528341	1.49817	5.85785	7.85e-07
chr4:31999686-32000553	Map3k7	chr4:31999686-32000553	0.0237051	-1.73159	0.000588624	0.0718692	0.285376	0.665419	0.355788	2.67959	0.0618302	0.0314282	-1.15813	0.0669449	0.0681701	0.206513	0.923392	3.74543	6.1584	3.43e-13
chr9:99697650-99698447		chr9:99697650-99698447	0.0126427	-1.4776	0.0423748	0.0175291	-0.910544	0.234647	0.237192	3.28477	0.0620381	0.0125713	-1.32329	0.138121	0.0157316	-0.627314	0.775039	3.24604	7.46688	1.74e-16
chr2:73626206-73627105		chr2:73626206-73627105	0.0395084	-0.452977	0.566086	0.0525872	0.124789	0.922651	0.355788	3.03323	0.0637385	0.029333	-0.880866	0.331782	0.0314631	-0.530452	0.828123	1.74787	5.26133	0.000198282
chr1:3670603-3671488	Xkr4	chr1:3670603-3671488	0.0126427	-1.50617	0.0346041	0.0420697	0.72956	0.288064	0.237192	3.25829	0.0643858	0.00419042	-2.67813	0.00356098	0.0104877	-1.09388	0.536928	2.24726	6.60237	1.73e-10
chr12:11244644-11245531	9530020I12Rik	chr12:11244644-11245531	0.0158034	-1.42688	0.0199024	0.0333052	-0.106942	0.926074	0.237192	3.01729	0.0665894	0.0188569	-1.01517	0.20348	0.0314631	-0.0158791	1	2.49695	6.4896	1.53e-13
chr4:120047085-120047826	Gm36134	chr4:120047085-120047826	0.0410888	-0.976702	0.0392555	0.0788808	0.295605	0.636884	0.355788	2.5478	0.0672824	0.0439994	-0.765189	0.21631	0.0786578	0.283681	0.843162	2.24726	5.12703	1.93e-07
chr9:35472660-35473423	Hyls1, Pus3	chr9:35472660-35473423	0.0237051	-0.527231	0.515882	0.0262936	-0.308575	0.762183	0.237192	3.20676	0.0686366	0.0167617	-0.9882	0.27991	0.0209754	-0.356916	0.9226	1.74787	6.0643	1.14e-07
chr17:14368703-14369224		chr17:14368703-14369224	0.00790169	-2.3256	0.000643748	0.0227878	-0.678098	0.359518	0.237192	3.10892	0.069691	0.0146665	-1.28819	0.130501	0.0157316	-0.80015	0.63878	3.99513	7.712	1.11e-21
chr8:85515242-85516141	Nfix	chr8:85515242-85516141	0.014223	-1.4891	0.0256812	0.0210349	-0.812494	0.26339	0.237192	3.10892	0.0705912	0.0314282	-0.0740609	0.982746	0.0419508	0.491081	0.790992	1.99756	6.18475	2.37e-09
chr12:64208784-64209668	Gm48421	chr12:64208784-64209668	0.00948202	-2.07896	0.0023378	0.019282	-0.954939	0.182275	0.237192	3.10892	0.0707417	0.0104761	-1.75213	0.0346089	0.0104877	-1.23827	0.473646	4.49452	8.06347	6.88e-25
chr11:75471543-75472100		chr11:75471543-75472100	0.0237051	-0.618379	0.414422	0.00175291	-3.76229	4.82e-06	0.237192	3.13276	0.0717916	0.00838084	-2.01517	0.0133529	0.0262193	-0.143635	0.982267	4.24482	7.93439	1.26e-22
chr10:121252647-121253499	Rassf3	chr10:121252647-121253499	0.0537315	-0.574826	0.241515	0.075375	0.104563	0.897713	0.355788	2.48069	0.0722223	0.0607611	-0.291498	0.720576	0.036707	-0.879377	0.453613	2.24726	5.05303	1.8e-07
chr7:130660082-130660909	Fgfr2, Dmbt1	chr7:130660082-130660909	0.0205444	-1.15051	0.0432553	0.0262936	-0.691904	0.283836	0.237192	2.88991	0.0735899	0.00419042	-3.03507	8.72e-05	0.0104877	-1.45082	0.285853	4.74421	7.78794	3.18e-30
chr16:29659351-29660080	Gm32740, Gm32679	chr16:29659351-29660080	0.014223	-1.72614	0.002896	0.0140232	-1.68118	0.00426853	0.237192	2.88991	0.0755837	0.0209521	-0.993141	0.188708	0.0157316	-1.01588	0.500395	4.99391	7.94026	1.67e-31
chr7:35605567-35606358		chr7:35605567-35606358	0.0221247	-0.651367	0.418461	0.0262936	-0.308575	0.769479	0.237192	3.20676	0.0769179	0.0230473	-0.489098	0.690171	0	-2.77669	0.147245	1.99756	6.3076	2.73e-08
chr1:152599135-152600005	Rgl1	chr1:152599135-152600005	0.0964006	-0.541326	0.136779	0.092904	-0.584715	0.120576	0.474385	2.02346	0.0781209	0.182283	0.76244	0.0303468	0.0891455	-0.483384	0.626514	1.74787	3.79234	0.00027789
chr3:9627847-9628722	Zfp704	chr3:9627847-9628722	0.014223	-1.63594	0.00801649	0.00525872	-2.87248	3.17e-05	0.237192	2.97356	0.0789971	0.00838084	-2.17437	0.00441941	0.0314631	-0.060967	1	5.4933	8.44896	2.62e-32
chr16:93167406-93168267		chr16:93167406-93168267	0.0173837	-1.2516	0.0533136	0.0420697	0.399411	0.605614	0.237192	3.03965	0.0792442	0.0230473	-0.678132	0.470462	0.0262193	-0.238272	0.929447	1.49817	5.60508	2.32e-06
chr14:69969173-69970087	Chmp7	chr14:69969173-69970087	0.0647938	-0.493995	0.259109	0.092904	0.241954	0.657224	0.355788	2.26769	0.0801983	0.0670468	-0.374495	0.54769	0.0419508	-0.914434	0.377124	2.24726	4.82037	3.09e-08
chr9:48288547-48289452	Nxpe4	chr9:48288547-48289452	0.0316067	-0.915133	0.189003	0.0333052	-0.785014	0.309863	0.355788	2.98592	0.0805565	0.0586659	0.278029	0.789987	0.0786578	0.761728	0.536975	1.24848	4.69569	0.0112196
chrX:107572550-107572913		chrX:107572550-107572913	0	-3.00367	0.0407009	0.00175291	-1.6919	0.199052	0.118596	4.49533	0.0824428	0	-2.4302	0.136903	0	-0.845954	0.759542	1.49817	9.41243	1.86e-13
chr9:95844673-95845553	Xrn1, Gm16794	chr9:95844673-95845553	0.0110624	-2.02604	0.00142406	0.00175291	-3.93476	4.26e-07	0.237192	2.95219	0.0826309	0.0167617	-1.26028	0.104925	0.0262193	-0.327081	0.871104	5.743	8.56614	1.32e-33
chr9:89198848-89199705	Mthfs	chr9:89198848-89199705	0.194381	-0.44179	0.19779	0.208596	-0.287514	0.484697	0.830173	1.82696	0.0832792	0.224188	-0.134749	0.861846	0.225486	-0.0869622	0.999962	6.49208	4.77103	3.33e-10
chr15:89447188-89448047		chr15:89447188-89448047	0.00790169	-2.58863	3.04e-05	0.0105174	-2.12741	0.000472806	0.237192	2.84983	0.0849689	0.0314282	-0.384401	0.71287	0	-3.11274	0.039761	5.743	8.31239	2.6e-35
chr14:59155261-59156084	Gm48447	chr14:59155261-59156084	0.0347674	-1.23499	0.0767732	0.0631046	-0.130149	0.953577	0.474385	2.95691	0.0852106	0.0859037	0.486379	0.59094	0.0629262	-0.0281575	1	1.24848	4.26454	0.0801361
chr11:73267933-73268287	Olfr376	chr11:73267933-73268287	0.0442494	0.606384	0.396788	0.0140232	-1.47307	0.0353557	0.237192	3.08546	0.0898727	0.0251425	-0.484653	0.656419	0.0157316	-0.823234	0.663607	1.24848	5.36407	0.000157346
chr17:39847723-39848855	Esp16	chr17:39847723-39848855	21.4088	2.9527	6.14e-151	1.93521	-2.635	4.7e-78	18.9161	1.01045	0.0903839	3.00034	-1.8752	4.48e-37	2.08181	-2.23178	3.09e-18	29.7138	1.57669	0.141266
chr2:158162584-158163370	Lbp	chr2:158162584-158163370	0.0221247	-1.11915	0.0569612	0.019282	-1.28751	0.0259624	0.237192	2.81084	0.0920497	0.0272377	-0.667244	0.400721	0.0314631	-0.228424	0.9354	3.74543	7.05148	5.94e-20
chr6:43424729-43425607	Tpk1, 9430018G01Rik	chr6:43424729-43425607	0.0158034	-1.56661	0.0118991	0.0385639	0.010628	1	0.237192	2.88991	0.0939477	0.0251425	-0.707045	0.399559	0.0629262	0.877206	0.455258	1.74787	5.68815	1.94e-07
chr14:59639379-59640223	Gm45935, Setdb2	chr14:59639379-59640223	0.0205444	-0.896754	0.236236	0.0105174	-1.8603	0.011205	0.237192	3.10892	0.0967535	0.0146665	-1.28819	0.172047	0.0524385	0.832118	0.58816	2.99635	6.9983	6.71e-12
chr1:161847045-161847928	Dnm3, Gm38304	chr1:161847045-161847928	0.0300264	-0.564384	0.375467	0.019282	-1.26614	0.03595	0.237192	2.8302	0.0973259	0.00628563	-2.65902	0.000480814	0.0419508	0.194688	0.984696	3.99513	7.23283	2.74e-20
chr19:53398930-53399822		chr19:53398930-53399822	0.0821775	-0.13373	0.835129	0.0613517	-0.670371	0.123599	0.355788	2.18523	0.0977822	0.0859037	-0.026572	0.994955	0.110121	0.413805	0.69033	1.49817	4.12703	0.000151378
chr12:111611614-111612459	Mark3	chr12:111611614-111612459	0.0489904	-0.676095	0.212971	0.0788808	0.279117	0.673615	0.355788	2.5364	0.0982522	0.039809	-0.941167	0.154491	0.110121	0.806123	0.398385	1.24848	4.22891	0.00740109
chr9:95833818-95834614	Atr, Gm16794	chr9:95833818-95834614	0.0237051	-0.588632	0.507626	0.0262936	-0.369976	0.733271	0.237192	3.15701	0.0982522	0.0104761	-1.70322	0.0706246	0.0157316	-0.752845	0.740642	2.49695	6.67805	3.44e-09
chr3:107259131-107259925		chr3:107259131-107259925	0.0363477	-0.0334165	1	0.019282	-1.13079	0.0926724	0.237192	2.95219	0.0995704	0.0230473	-0.77598	0.402485	0.0419508	0.323971	0.878553	1.74787	5.7609	8.67e-07
chr14:7892163-7892979		chr14:7892163-7892979	0.0237051	-1.15342	0.0337568	0.019282	-1.42887	0.00941372	0.237192	2.6821	0.099988	0.0146665	-1.73399	0.00757065	0.0314631	-0.360527	0.824488	5.24361	7.67883	1.75e-31
chr10:37400079-37401028		chr10:37400079-37401028	0.0316067	-0.165941	0.880938	0.0280465	-0.369976	0.685673	0.237192	3.06237	0.100577	0.0188569	-0.966258	0.30317	0.0262193	-0.215188	0.984696	1.49817	5.63108	3.13e-05
chr5:135404504-135405336		chr5:135404504-135405336	0.0458298	-0.0036692	1	0.0490814	0.14223	0.893829	0.237192	2.63026	0.103104	0.0230473	-1.13064	0.0782376	0.0209754	-0.933417	0.483388	1.49817	5.14565	4.68e-07
chr4:148015114-148015932		chr4:148015114-148015932	0.0758562	-0.234449	0.671989	0.092904	0.188514	0.751177	0.355788	2.23046	0.105367	0.0544755	-0.773349	0.149655	0.0262193	-1.56477	0.115517	2.99635	5.23691	7.37e-10
chrX:11139909-11140788		chrX:11139909-11140788	0.0205444	-1.24071	0.0442286	0.0718692	1.35938	0.00505764	0.237192	2.81084	0.107108	0.00419042	-3.11203	0.000107024	0.0314631	-0.228424	0.938613	1.49817	5.34635	7.49e-06
chr14:76288879-76289684		chr14:76288879-76289684	0.0410888	-0.0816717	0.932038	0.0227878	-1.10694	0.0576861	0.237192	2.73587	0.108546	0.0565707	0.569795	0.475917	0	-3.22099	0.0309289	1.49817	5.26269	3.83e-06
chr9:47984233-47984888		chr9:47984233-47984888	0.00632135	-0.588632	0.69763	0.00175291	-1.95494	0.117306	0.118596	4.21523	0.109569	0.00209521	-1.60013	0.293356	0	-1.09388	0.778976	1.24848	8.0015	4.19e-09
chr3:64235235-64236128		chr3:64235235-64236128	0.145391	-0.31	0.467189	0.187561	0.221681	0.633523	0.592981	1.89176	0.11641	0.129903	-0.475293	0.352687	0.209754	0.372047	0.649528	1.24848	2.88602	0.135265
chr12:86040854-86041764		chr12:86040854-86041764	0.018964	-1.34762	0.0321602	0.0508343	0.507167	0.451118	0.237192	2.8302	0.116792	0.0251425	-0.774159	0.387516	0.0524385	0.526015	0.763461	1.24848	5.08396	0.000265492
chr5:110400974-110401780		chr5:110400974-110401780	0.0379281	-0.489096	0.409698	0.0210349	-1.44213	0.00576038	0.237192	2.5478	0.11773	0.0251425	-1.08732	0.0920637	0.0471947	0.066583	1	3.99513	6.80219	3.98e-22
chr7:25023819-25024655		chr7:25023819-25024655	0.0252854	-1.16413	0.0304468	0.0297994	-0.843907	0.129017	0.237192	2.58022	0.122191	0.0377138	-0.391731	0.652448	0.0104877	-1.75284	0.170022	4.24482	6.9833	5.03e-22
chr8:104288810-104289711		chr8:104288810-104289711	0.0173837	-1.64753	0.00461769	0.0455756	0.0629834	0.977512	0.237192	2.6821	0.123825	0.0419042	-0.0822814	0.986481	0.0524385	0.36555	0.835014	1.74787	5.44896	7.72e-07
chr4:117813253-117814170		chr4:117813253-117814170	0.105883	-0.173594	0.778722	0.092904	-0.41383	0.448331	0.474385	2.15973	0.125623	0.106856	-0.130644	0.922781	0.13634	0.309021	0.778828	1.74787	3.93239	0.00726074
chr18:11054307-11055234		chr18:11054307-11055234	0.0363477	0.155029	0.892197	0.0403168	0.373684	0.711858	0.237192	3.08546	0.128363	0.00419042	-2.84524	0.00492968	0.00524385	-1.86832	0.36311	1.49817	5.65755	0.000338342
chrX:60408684-60409389		chrX:60408684-60409389	0.00632135	-0.929669	0.41182	0.0105174	-0.0651214	1	0.118596	3.91037	0.12957	0	-2.95377	0.0406496	0	-1.36952	0.661225	1.24848	7.47099	2.12e-09
chr3:96042638-96043500		chr3:96042638-96043500	0.0173837	-1.68549	0.00296211	0.0385639	-0.305846	0.717514	0.237192	2.64734	0.130164	0.0230473	-1.11203	0.124179	0.036707	-0.185804	0.945782	3.99513	6.94903	4.41e-18
chr8:14902324-14903159		chr8:14902324-14903159	0.0426691	-0.366239	0.527045	0.0297994	-0.972641	0.0678135	0.237192	2.4698	0.137096	0.0544755	0.134858	0.92497	0.0314631	-0.577758	0.72296	2.24726	5.62007	2.86e-10
chr9:45432163-45432848		chr9:45432163-45432848	0.0284461	-0.821831	0.188035	0.036811	-0.325582	0.725597	0.237192	2.6998	0.138814	0.0230473	-1.0547	0.190765	0.0419508	0.0571843	1	2.74665	6.25828	3e-10
chr5:140682484-140683260		chr5:140682484-140683260	0.0347674	-0.708926	0.190957	0.0280465	-1.0374	0.0567374	0.237192	2.5005	0.140117	0.029333	-0.898354	0.194399	0.0419508	-0.151763	0.987678	3.99513	6.73402	3.37e-19
chr10:62268915-62269732		chr10:62268915-62269732	0.0221247	-1.2866	0.0324376	0.0315523	-0.64561	0.354529	0.237192	2.66461	0.142477	0.0167617	-1.56406	0.0315835	0.0314631	-0.378449	0.898151	4.49452	7.24902	1.84e-18
chr6:142885138-142886144		chr6:142885138-142886144	0.475681	-0.120616	0.671439	0.429462	-0.316205	0.180848	1.18596	1.23968	0.142731	0.565707	0.22988	0.441102	0.414264	-0.300459	0.635442	4.99391	3.23034	6.09e-06
chr3:105641660-105642458		chr3:105641660-105642458	0.0363477	-0.666634	0.222083	0.0333052	-0.785014	0.153571	0.237192	2.4698	0.143614	0.0377138	-0.522127	0.528052	0.0104877	-1.8609	0.128837	3.99513	6.6903	2.71e-19
chr4:102226571-102227435		chr4:102226571-102227435	0.0395084	-0.280509	0.720122	0.0333052	-0.57161	0.40356	0.237192	2.64734	0.144752	0.0230473	-1.11203	0.143931	0.0314631	-0.396151	0.846612	2.74665	6.19116	2.96e-10
chr13:69040627-69041414		chr13:69040627-69041414	0	-3.52723	0.00671878	0.00701162	-0.711013	0.644955	0.118596	3.91037	0.146649	0.00419042	-1.23756	0.467647	0	-1.36952	0.680053	1.74787	8.44896	1.22e-11
chr9:75337886-75338726		chr9:75337886-75338726	0.0316067	-0.677441	0.29162	0.019282	-1.44798	0.018515	0.237192	2.66461	0.147317	0.0502851	0.236372	0.851949	0.0471947	0.190572	0.948971	2.24726	5.8514	7.44e-08
chr8:35491172-35492043		chr8:35491172-35492043	0.0237051	-1.06976	0.107056	0.036811	-0.256319	0.822203	0.237192	2.75425	0.14796	0.0419042	0.00791639	1	0.0262193	-0.527778	0.844983	1.99756	5.75506	2.51e-06
chr6:108277003-108277879		chr6:108277003-108277879	0.0221247	-1.41871	0.0114365	0.0157762	-1.87248	0.000892411	0.237192	2.5478	0.150794	0.00838084	-2.60013	0.000241011	0.0419508	-0.102294	0.988355	6.74178	8.17143	2.29e-32
chr8:18486767-18487817		chr8:18486767-18487817	0.018964	-1.58863	0.00672292	0.0613517	0.603552	0.324938	0.237192	2.61339	0.15095	0.0460946	0.00589439	1	0.0314631	-0.430917	0.847867	1.24848	4.8495	0.000565457
chr5:121385181-121385979		chr5:121385181-121385979	1.13626	0.278731	0.136219	0.911511	-0.193459	0.405913	2.13473	1.06067	0.153655	0.907227	-0.190254	0.530819	0.849504	-0.262926	0.644938	3.99513	1.8868	0.10188
chr10:7866998-7867831		chr10:7866998-7867831	0.0537315	0.125614	0.901048	0.0262936	-1.16005	0.0344449	0.237192	2.48507	0.154454	0.0419042	-0.32329	0.728765	0.0419508	-0.167882	0.951295	1.99756	5.44191	9.75e-08
chr12:91666437-91667304		chr12:91666437-91667304	0.0647938	-0.849757	0.034845	0.0631046	-0.860962	0.0336813	0.355788	1.98592	0.159704	0.14876	0.820857	0.0432007	0.0786578	-0.31356	0.851	2.74665	4.82617	8e-08
chr12:111199410-111200230		chr12:111199410-111200230	0.0347674	-0.872425	0.0851181	0.0350581	-0.818961	0.122314	0.237192	2.36723	0.160036	0.0188569	-1.70819	0.00467294	0.0943893	0.942542	0.26643	3.99513	6.54694	2.94e-19
chr3:79947644-79948529		chr3:79947644-79948529	0.0126427	-2.15567	0.000701911	0.0595988	0.589382	0.380217	0.237192	2.64734	0.160079	0.0314282	-0.620029	0.505033	0.0209754	-0.916343	0.619582	2.74665	6.19116	3.43e-09
chr10:95327532-95328448		chr10:95327532-95328448	0.0616331	-0.436629	0.520568	0.10868	0.782875	0.129589	0.355788	2.38553	0.161757	0.0209521	-2.06881	0.0022645	0.0996332	0.475974	0.707742	1.24848	4.07339	0.0391054
chr4:44012268-44013115		chr4:44012268-44013115	1.55505	-0.0376846	0.891985	1.32695	-0.350816	0.0496502	3.2021	0.974054	0.161836	1.50646	-0.0944347	0.798882	1.62559	0.04089	0.944256	21.9732	3.71557	1.56e-12
chr19:7140636-7141505		chr19:7140636-7141505	0.0347674	-0.837659	0.10457	0.019282	-1.73921	0.000678063	0.237192	2.3958	0.16262	0.0167617	-1.84524	0.00269571	0.0314631	-0.653309	0.684822	6.49208	7.73948	9.74e-33
chr7:136494543-136495387		chr7:136494543-136495387	0.0379281	-1.15423	0.0192645	0.10868	1.00244	0.0178261	0.29649	2.28032	0.166436	0.0502851	-0.580764	0.419036	0.0471947	-0.501306	0.77069	1.24848	4.20564	0.00516432
chr6:39557255-39558131		chr6:39557255-39558131	0.336612	-0.309326	0.263337	0.35584	-0.18673	0.590688	0.948769	1.30136	0.169053	0.335234	-0.284163	0.457065	0.498166	0.401386	0.43923	6.74178	4.06709	4.39e-09
chr16:21285964-21286853		chr16:21285964-21286853	0.13907	-0.652057	0.0665424	0.166526	-0.287514	0.528508	0.592981	1.69738	0.169272	0.182283	-0.100056	0.923348	0.377557	1.1393	0.0189053	1.74787	3.15536	0.0361893
chr18:70082574-70083510		chr18:70082574-70083510	0.0205444	-1.57135	0.00624436	0.0683633	0.704025	0.214444	0.237192	2.51609	0.170015	0.0460946	-0.116096	0.963502	0.036707	-0.321688	0.906824	1.24848	4.74516	0.000905257
chr14:77036225-77037112		chr14:77036225-77037112	0.826516	0.0129455	0.969709	0.885218	0.156321	0.459271	1.66035	0.995449	0.172448	0.737514	-0.20389	0.449083	0.702676	-0.245885	0.640816	1.99756	1.20794	0.56249
chr6:38945507-38946011		chr6:38945507-38946011	0.0363477	-0.226062	0.828669	0.036811	-0.183563	0.915072	0.237192	2.81084	0.172601	0.0251425	-0.795854	0.482609	0.0419508	0.174224	0.954048	1.24848	5.0629	0.00548356
chr2:5286289-5287223		chr2:5286289-5287223	0.0300264	-1.73702	0.00172115	0.120951	0.96923	0.043201	0.355788	2.33526	0.174775	0.0544755	-0.652597	0.435319	0.0891455	0.247155	0.863712	1.74787	4.51036	0.00474103
chr18:21176996-21177847		chr18:21176996-21177847	0.0221247	-1.47182	0.00923226	0.0666104	0.617746	0.286847	0.237192	2.5005	0.175977	0.039809	-0.393679	0.702256	0.0471947	0.0165423	1	1.49817	5.00304	0.000128144
chr8:84477419-84478355		chr8:84477419-84478355	0.0410888	-0.57071	0.324915	0.0490814	-0.212435	0.792408	0.237192	2.36723	0.176865	0.0335234	-0.834595	0.211627	0.0891455	0.848237	0.394567	1.74787	5.09532	2.37e-06
chr12:109012030-109012773		chr12:109012030-109012773	0.014223	-0.0740585	1	0.0122703	-0.308575	0.864436	0.118596	3.49533	0.177497	0.00209521	-2.28819	0.0603272	0	-1.75284	0.462213	1.24848	6.8495	8.06e-09
chr10:117639577-117640404		chr10:117639577-117640404	0.0426691	-0.0542953	0.978786	0.0420697	-0.0718947	0.981301	0.237192	2.6998	0.177769	0.0230473	-1.0547	0.252597	0.0314631	-0.34238	0.955255	1.49817	5.22261	0.000711434
chr12:65645342-65646060		chr12:65645342-65646060	0.00474101	-1.64753	0.104038	0.00350581	-1.90049	0.084886	0.118596	3.60225	0.181198	0.00419042	-1.54568	0.265223	0.0209754	0.891011	0.723733	1.74787	7.81153	3.87e-11
chr2:171210330-171210627		chr2:171210330-171210627	0.00474101	-1.75856	0.0734592	0.00701162	-1.16353	0.249492	0.118596	3.49533	0.182501	0	-3.3371	0.0125516	0	-1.75284	0.468888	2.49695	8.78238	1.23e-19
chr10:117706581-117707326		chr10:117706581-117707326	0.0853382	-0.176506	0.788331	0.0964098	0.0798269	0.927552	0.355788	2.09882	0.183461	0.0523803	-0.987153	0.0925775	0.0681701	-0.404921	0.831822	2.99635	5.08906	1.1e-06
chr7:83859377-83860267		chr7:83859377-83860267	0.0711152	-1.61453	3.13e-08	0.122703	-0.635266	0.0454431	0.474385	1.57477	0.183527	0.280758	1.06165	8.58e-05	0.199266	0.269523	0.740808	3.74543	4.45674	1.85e-09
chr19:45737100-45737891		chr19:45737100-45737891	0.0853382	-0.361861	0.453138	0.103421	0.0344143	0.973269	0.355788	1.96284	0.189327	0.079618	-0.439423	0.491248	0.110121	0.170534	0.926938	1.99756	4.31564	0.000168051
chr7:35906636-35907267		chr7:35906636-35907267	0.00632135	-1.38218	0.158277	0.0105174	-0.562621	0.607986	0.118596	3.49533	0.189508	0.00209521	-2.28819	0.07126	0.0209754	0.775534	0.744655	1.49817	7.24251	1.93e-09
chr14:100009311-100010162		chr14:100009311-100010162	0.0553118	-0.119146	0.870451	0.0350581	-0.931855	0.0664416	0.237192	2.27147	0.191434	0.0272377	-1.26671	0.0320214	0.0314631	-0.780066	0.588834	4.24482	6.5375	2.03e-18
chr16:17632609-17633422		chr16:17632609-17633422	0.0284461	-1.23148	0.0199714	0.0648575	0.333631	0.634803	0.237192	2.35315	0.194279	0.0314282	-0.953767	0.178366	0.0419508	-0.305386	0.914599	2.99635	5.98081	9.18e-11
chr2:30845123-30846005		chr2:30845123-30846005	0.0395084	-0.873085	0.0600243	0.0543401	-0.260747	0.674737	0.237192	2.18167	0.197555	0.0481899	-0.445155	0.538215	0.104877	0.902507	0.264384	1.99756	5.09902	4.43e-08
chr1:7312553-7313382		chr1:7312553-7313382	0	-4.09113	0.000228148	0.0122703	-0.539901	0.619241	0.118596	3.30269	0.20635	0.0125713	-0.430205	0.748622	0	-1.93342	0.386796	2.24726	7.95992	2.72e-17
chr15:78275958-78276837		chr15:78275958-78276837	0.0205444	-1.91056	9.22e-05	0.0262936	-1.47151	0.0023883	0.237192	2.20676	0.213902	0.0670468	0.187925	0.873854	0.0681701	0.247155	0.917164	4.99391	6.78415	3.68e-21
chr10:19751046-19751854		chr10:19751046-19751854	0.00158034	-3.09113	0.00145379	0.0122703	-0.592368	0.541037	0.118596	3.25829	0.214501	0.00838084	-1.06247	0.328905	0.0209754	0.521778	0.865725	1.99756	7.55153	6.32e-15
chr17:37541999-37542840		chr17:37541999-37542840	0.0474101	-0.508905	0.363901	0.0736221	0.393324	0.479364	0.237192	2.20676	0.215247	0.0481899	-0.415098	0.600307	0.0209754	-1.35692	0.245446	1.74787	4.91845	5.8e-06
chr8:119446765-119447554		chr8:119446765-119447554	0.0568921	-0.186533	0.797839	0.0297994	-1.30159	0.00729393	0.237192	2.18167	0.216072	0.0565707	-0.162009	0.8754	0.0996332	0.817762	0.386457	1.99756	5.09902	3.27e-07
chr3:99938691-99939590		chr3:99938691-99939590	0.0647938	0.0487982	0.980146	0.0333052	-1.14959	0.0155595	0.237192	2.15701	0.21737	0.0712372	0.239647	0.802674	0.0576824	-0.0554075	1	1.49817	4.63108	3.75e-05
chr8:68361873-68362772		chr8:68361873-68362772	0.0395084	-0.826791	0.114689	0.0508343	-0.337555	0.608253	0.237192	2.21948	0.218246	0.0649516	0.143531	0.909175	0.0681701	0.260961	0.874506	1.74787	4.93239	1.03e-05
chr2:66197198-66197881		chr2:66197198-66197881	0.00948202	-1.00367	0.313233	0.0105174	-0.785014	0.463802	0.118596	3.30269	0.221035	0.00628563	-1.3844	0.263719	0.0314631	1.15405	0.521299	1.24848	6.58646	4.26e-07
chr4:132074973-132075752		chr4:132074973-132075752	1.60562	0.182304	0.299889	1.40583	-0.102984	0.667111	2.72771	0.842908	0.221579	1.37655	-0.136367	0.636906	1.39486	-0.0947346	0.915654	1.99756	0.354443	1
chr15:95854954-95855851		chr15:95854954-95855851	0.0316067	-0.93328	0.155778	0.0455756	-0.239579	0.822245	0.237192	2.45469	0.223777	0.0670468	0.526727	0.548769	0.036707	-0.385113	0.923392	1.24848	4.67957	0.00756282
chr6:143304881-143305579		chr6:143304881-143305579	0.00948202	-1.15051	0.156877	0.00701162	-1.50748	0.0714229	0.118596	3.17341	0.224076	0.00209521	-2.60013	0.0187565	0.036707	1.24716	0.410701	1.99756	7.40714	4.54e-15
chr16:83642330-83643126		chr16:83642330-83643126	0.00948202	-0.951202	0.343821	0.0105174	-0.732546	0.568614	0.118596	3.34849	0.231409	0.0125713	-0.377737	0.844441	0	-1.89035	0.442997	1.49817	7.02012	3.22e-07
chr5:104660156-104661014		chr5:104660156-104661014	0	-4.17359	0.000178395	0.00350581	-2.28751	0.0142207	0.118596	3.21523	0.234019	0.00628563	-1.4746	0.221085	0	-2.01588	0.337818	3.49574	9.56998	2.97e-25
chr1:25782077-25782951		chr1:25782077-25782951	0	-4.13295	0.000358831	0.00350581	-2.24445	0.0229625	0.118596	3.25829	0.234285	0.00419042	-1.88964	0.123026	0.0104877	-0.305386	0.961002	3.24604	9.29696	2.67e-21
chr2:45351364-45352181		chr2:45351364-45352181	0.0331871	-1.24468	0.0104162	0.0297994	-1.36998	0.00455445	0.237192	2.12079	0.242753	0.0356186	-1.01517	0.0962691	0.0891455	0.569083	0.632509	5.99269	7.05992	6.04e-24
chr8:111453866-111454659		chr8:111453866-111454659	0.0458298	-0.604573	0.288671	0.0473285	-0.516817	0.412978	0.237192	2.18167	0.253964	0.069142	0.214315	0.824182	0.0524385	-0.167882	0.968766	1.99756	5.09902	1.31e-05
chr11:11685555-11686430		chr11:11685555-11686430	1.1173	-0.0527486	0.854726	1.10608	-0.0708839	0.814089	2.13473	0.866484	0.25421	1.0497	-0.165157	0.571799	1.09072	-0.0781742	0.955942	10.9866	3.16259	1.09e-07
chr7:133776330-133777180		chr7:133776330-133777180	0.952943	0.13802	0.560499	0.865936	-0.0673485	0.855105	1.77894	0.968019	0.256066	0.758466	-0.310083	0.260118	0.797065	-0.182891	0.819861	6.99147	2.86365	0.000183522
chr7:73583856-73584763		chr7:73583856-73584763	0.164355	-0.24362	0.540866	0.159514	-0.289358	0.485109	0.474385	1.46139	0.257028	0.20114	0.169708	0.767833	0.178291	-0.0295541	1	2.24726	3.57622	0.000778006
chr5:147306270-147307207		chr5:147306270-147307207	0.0632135	0.144429	0.861371	0.0350581	-0.947285	0.136762	0.237192	2.25829	0.261496	0.0523803	-0.205498	0.894959	0.0524385	-0.0869622	1	1.74787	4.97503	0.000473262
chr17:64575033-64575973		chr17:64575033-64575973	0.0884989	0.290062	0.53773	0.0473285	-0.908396	0.0233665	0.237192	1.85975	0.266207	0.069142	-0.200723	0.813736	0.0839016	0.186226	0.923714	1.49817	4.3144	8.16e-06
chr5:25498407-25499122		chr5:25498407-25499122	0.624233	-0.293176	0.191788	0.687139	-0.0899555	0.793668	1.42315	0.974642	0.266504	0.718657	0.00170659	1	0.723652	0.0144209	0.987712	8.73934	3.52524	7.51e-08
chr2:162985677-162986479		chr2:162985677-162986479	0.0553118	-0.0625629	0.985339	0.0666104	0.330464	0.676246	0.237192	2.31173	0.269211	0.0125713	-2.32329	0.0033838	0.0786578	0.58419	0.681994	1.37333	4.6676	0.0104337
chr3:29425470-29426388		chr3:29425470-29426388	0.0126427	-0.878138	0.314649	0.00701162	-1.67254	0.056956	0.118596	3.01729	0.269527	0.00838084	-1.31773	0.216193	0.0209754	0.266521	0.968773	2.24726	7.43636	2.49e-13
chr7:68808125-68808974		chr7:68808125-68808974	0.00316067	-2.70411	0.00267145	0.00701162	-1.67254	0.0576581	0.118596	3.01729	0.270162	0.0125713	-0.752133	0.560394	0.0209754	0.266521	0.968919	2.74665	7.98763	6.38e-17
chr16:85056017-85056775		chr16:85056017-85056775	0.0110624	-1.21312	0.100547	0.0175291	-0.413045	0.677677	0.118596	2.91037	0.275354	0.0272377	0.422954	0.786142	0.00524385	-1.27222	0.490909	1.24848	6.08396	1.11e-07
chr4:126883212-126884115		chr4:126883212-126884115	0.0679545	-0.0036692	1	0.0578459	-0.312261	0.656548	0.237192	2.05097	0.275916	0.0544755	-0.389563	0.657773	0.0734139	0.190572	0.932312	1.24848	4.25256	0.00390232
chr2:137307170-137308038		chr2:137307170-137308038	0.0632135	-0.24603	0.677273	0.0543401	-0.512934	0.355967	0.237192	1.98437	0.276865	0.0628563	-0.217475	0.828897	0.0786578	0.223309	0.891498	1.99756	4.88059	3.47e-06
chr17:46857462-46858185		chr17:46857462-46858185	0.990871	0.104837	0.663205	0.885218	-0.131816	0.640655	1.77894	0.888924	0.27994	0.903036	-0.0857686	0.854232	0.901942	-0.073104	0.978668	3.24604	1.68061	0.267853
chrX:18795076-18795945		chrX:18795076-18795945	0	-4.4631	1.65e-05	0.0122703	-0.994467	0.260482	0.118596	2.91037	0.287052	0	-3.88964	0.000806928	0	-2.30539	0.226948	4.24482	9.51935	1.96e-31
chr10:67714872-67715726		chr10:67714872-67715726	0.417209	-0.43965	0.0701535	0.581965	0.25229	0.340905	1.06737	1.05426	0.294188	0.425328	-0.361406	0.267077	0.624018	0.309392	0.559653	5.4933	3.33194	3.28e-05
chr6:54035616-54036352		chr6:54035616-54036352	0.00790169	-1.74063	0.0240352	0.0140232	-0.824542	0.329784	0.118596	2.87642	0.295281	0.0104761	-1.16717	0.239898	0.0104877	-0.687256	0.717632	2.74665	7.712	8.53e-18
chr7:113379881-113380611		chr7:113379881-113380611	0.0205444	-0.0036692	1	0.00350581	-2.48545	0.00887869	0.118596	3.01729	0.295908	0.0146665	-0.517668	0.744362	0.0209754	0.266521	0.972083	1.49817	6.55445	3.16e-06
chr13:48260711-48261444		chr13:48260711-48261444	0.0284461	0.784827	0.374941	0.0105174	-1.06512	0.308961	0.118596	3.05476	0.296034	0.00209521	-2.71561	0.0348431	0	-2.16788	0.432866	1.49817	6.60508	1e-05
chr5:34998508-34999604		chr5:34998508-34999604	0.210185	0.034514	0.952475	0.220866	0.137582	0.739664	0.474385	1.29519	0.302736	0.14457	-0.645218	0.0704065	0.20451	0.00429874	1	2.24726	3.40533	0.000556229
chr15:39232463-39233347		chr15:39232463-39233347	0.0474101	-0.664183	0.270997	0.0543401	-0.384926	0.612595	0.237192	2.08546	0.302915	0.0523803	-0.416266	0.685877	0.0996332	0.70779	0.505148	2.24726	5.17856	2.79e-05
chr17:90565900-90566736		chr17:90565900-90566736	0.00632135	-2.00367	0.0150892	0.0140232	-0.785014	0.416768	0.118596	2.91037	0.304846	0.0167617	-0.430205	0.807091	0.0262193	0.453606	0.895892	1.99756	6.9921	4.97e-10
chr6:128528888-128529717		chr6:128528888-128529717	0.0110624	-1.3256	0.0687565	0.0175291	-0.535035	0.54588	0.118596	2.81084	0.30507	0.0230473	-0.0151672	1	0	-2.40054	0.177039	1.99756	6.84526	9.99e-13
chr6:116649652-116650451		chr6:116649652-116650451	0.0711152	-0.180547	0.757606	0.0806337	0.0830748	0.932342	0.237192	1.85975	0.307353	0.0628563	-0.370826	0.623737	0.0681701	-0.126062	0.971955	1.24848	4.05249	0.00173074
chr15:82379550-82380452		chr15:82379550-82380452	0.0695348	-0.066405	0.961364	0.0736221	0.0562888	0.965129	0.237192	1.97357	0.308	0.0544755	-0.482672	0.537607	0.0471947	-0.535253	0.735087	1.49817	4.43516	0.00120259
chr16:85172054-85172887		chr16:85172054-85172887	0.478842	0.034805	0.925431	0.429462	-0.186795	0.551261	0.948769	1.02547	0.308489	0.481899	0.0443338	0.933403	0.471947	0.00899552	0.999023	1.24848	1.38189	0.667126
chr10:41795965-41796622		chr10:41795965-41796622	0.0221247	-0.141173	0.898344	0.0210349	-0.213857	0.842435	0.118596	2.81084	0.311141	0.00838084	-1.53454	0.123365	0.0104877	-0.752845	0.725302	1.49817	6.28315	5.64e-08
chr11:7188420-7189245		chr11:7188420-7189245	0.00158034	-3.52723	8.09e-05	0.0315523	0.604933	0.48901	0.118596	2.81084	0.31221	0.0104761	-1.23756	0.212567	0.0104877	-0.752845	0.727044	2.24726	7.10194	1.05e-12
chr3:84480080-84480663		chr3:84480080-84480663	0.0805972	0.01027	1	0.0823866	0.058482	0.963063	0.237192	1.81084	0.313885	0.0230473	-2.00511	7.07e-05	0.0734139	-0.0683466	0.996003	3.24604	5.46688	6.85e-12
chr12:91589770-91590599		chr12:91589770-91590599	2.30097	0.154729	0.322128	2.00182	-0.140625	0.431554	3.49859	0.65595	0.315034	1.95064	-0.180728	0.381508	2.20242	0.0392278	0.93369	7.24117	1.62561	0.0629235
chr18:24776507-24777457		chr18:24776507-24777457	0.0616331	-0.463101	0.370125	0.0823866	0.127524	0.876815	0.237192	1.85975	0.320259	0.0502851	-0.752133	0.225525	0.125852	0.832118	0.320449	1.24848	4.05249	0.00412009
chr17:63539064-63539952		chr17:63539064-63539952	0.018964	-0.588632	0.421741	0.0122703	-1.24445	0.0859992	0.118596	2.68798	0.321952	0.0104761	-1.3688	0.126048	0.0209754	-0.0786149	0.973946	2.49695	7.15012	2.35e-17
chr1:17097498-17098359		chr1:17097498-17098359	0.0173837	-0.666634	0.436161	0.0157762	-0.785014	0.37108	0.118596	2.7481	0.324487	0.0251425	0.0607816	1	0	-2.46066	0.205663	1.74787	6.4896	4.39e-09
chr15:62630215-62631053		chr15:62630215-62631053	0.014223	-1.03929	0.179822	0.0210349	-0.332501	0.782725	0.118596	2.71773	0.328837	0.00838084	-1.63184	0.0808599	0	-2.48981	0.203778	2.74665	7.4282	3.56e-16
chr7:35784995-35785926		chr7:35784995-35785926	0.0126427	-1.22606	0.0945966	0.0227878	-0.187112	0.909797	0.118596	2.71773	0.332282	0.0251425	0.0223075	1	0.0209754	-0.047588	1	1.24848	5.8495	4.65e-06
chr9:85835816-85836706		chr9:85835816-85836706	0.0110624	-1.39599	0.0761458	0.0157762	-0.785014	0.387687	0.118596	2.7481	0.333025	0.0125713	-1.04911	0.303254	0.0104877	-0.81558	0.743326	2.74665	7.48067	3.47e-14
chr13:40716686-40717610		chr13:40716686-40717610	0.0205444	-0.444242	0.572842	0.0105174	-1.46951	0.0534848	0.118596	2.68798	0.333396	0.0188569	-0.500594	0.683712	0	-2.51838	0.154832	2.49695	7.15012	5.61e-15
chr11:106692321-106693151		chr11:106692321-106693151	0.0126427	-1.1913	0.127713	0.019282	-0.447979	0.658742	0.118596	2.7481	0.333678	0.0104761	-1.30467	0.199942	0.0419508	0.966419	0.558141	1.74787	6.4896	3.36e-08
chr15:48865814-48866761		chr15:48865814-48866761	0	-4.67609	1.87e-06	0.00701162	-2.01767	0.0081882	0.118596	2.68798	0.335853	0.00419042	-2.45995	0.00869497	0	-2.51838	0.158464	5.24361	9.96833	3.16e-38
chr14:121739101-121739813		chr14:121739101-121739813	0.0600528	-0.512683	0.336416	0.115692	0.906036	0.0288411	0.237192	1.85975	0.335924	0.0439994	-0.970773	0.10975	0.0419508	-0.81558	0.522948	1.37333	4.18843	0.00337893
chr9:88192024-88192899		chr9:88192024-88192899	0.0647938	-0.444242	0.380216	0.0823866	0.0450615	0.966236	0.237192	1.80125	0.33858	0.0712372	-0.219785	0.816599	0.0839016	0.122568	0.975033	1.49817	4.25256	0.000654419
chr14:75327654-75328526		chr14:75327654-75328526	0.0553118	-0.91056	0.0166009	0.0999156	0.252789	0.629815	0.237192	1.66461	0.348834	0.102665	0.294788	0.632936	0.0734139	-0.224466	0.898478	1.24848	3.8495	0.000774609
chr6:97636305-97637259		chr6:97636305-97637259	0.00948202	-1.71988	0.018999	0.0122703	-1.27687	0.0899862	0.118596	2.65883	0.351998	0.00838084	-1.69324	0.0720176	0	-2.54639	0.171917	3.99513	8.43446	5.91e-24
chr15:79947730-79948511		chr15:79947730-79948511	0.0679545	-0.338653	0.566546	0.0473285	-0.966343	0.0507523	0.237192	1.81084	0.363118	0.0733324	-0.155097	0.910618	0.13634	0.908933	0.257657	2.24726	4.87246	1.6e-05
chr17:17906664-17907441		chr17:17906664-17907441	0.0284461	0.290062	0.814822	0.00876453	-1.65948	0.0939376	0.118596	2.7481	0.365445	0.0146665	-0.822522	0.572333	0.0314631	0.535136	0.784972	1.24848	5.88602	0.00108857
chr7:116050394-116051333		chr7:116050394-116051333	0.0110624	-1.55826	0.0300874	0.0297994	0.175458	0.915183	0.118596	2.60225	0.366233	0.00838084	-1.75213	0.0456389	0.036707	0.599457	0.757384	1.99756	6.55153	3.79e-10
chr14:47986797-47987659		chr14:47986797-47987659	0.00948202	-1.81102	0.00985194	0.0262936	-0.106942	0.96801	0.118596	2.57477	0.366595	0.00209521	-3.18509	0.000720593	0.0104877	-0.988912	0.577648	3.49574	7.81509	1.18e-21
chr8:14794281-14795108		chr8:14794281-14795108	0.0205444	-0.553866	0.478523	0.0227878	-0.335211	0.739274	0.118596	2.60225	0.367795	0.0188569	-0.60013	0.58332	0.0104877	-0.961431	0.673549	1.74787	6.29696	2.96e-08
chr13:97277868-97278717		chr13:97277868-97278717	0.0205444	-0.622579	0.407537	0.019282	-0.691904	0.404882	0.118596	2.5478	0.369888	0.0314282	0.212243	0.88413	0.0104877	-1.01588	0.579705	1.49817	5.953	8.6e-08
chr8:110969914-110970822		chr8:110969914-110970822	1.47287	0.3171	0.0505369	1.23229	-0.0762889	0.785012	2.13473	0.704385	0.370205	1.15446	-0.194355	0.457923	0.9806	-0.420004	0.2878	1.99756	0.564641	1
chr11:93593856-93594736		chr11:93593856-93594736	0.0110624	-1.58863	0.0276002	0.0245407	-0.235675	0.863426	0.118596	2.57477	0.372561	0.00838084	-1.7807	0.0524276	0.00524385	-1.60084	0.419885	3.24604	7.6089	8.9e-17
chr6:91987313-91988115		chr6:91987313-91988115	0.014223	-1.10801	0.199433	0.0262936	0.00553313	1	0.118596	2.65883	0.372618	0.0146665	-0.922058	0.452929	0.0209754	-0.108989	1	1.74787	6.37096	7.98e-06
chr7:81372107-81372887		chr7:81372107-81372887	0.0948202	-0.893111	0.014456	0.156009	0.0847878	0.893928	0.355788	1.3958	0.377203	0.165522	0.198236	0.762965	0.152072	0.0553119	0.976845	2.74665	4.19116	4.71e-05
chr5:130049194-130050103		chr5:130049194-130050103	0.0331871	0.17036	0.853701	0.0280465	-0.156982	0.917332	0.118596	2.44471	0.386057	0.0125713	-1.37774	0.0912058	0.0104877	-1.11897	0.505485	1.49817	5.82747	4.79e-08
chr13:56029837-56030501		chr13:56029837-56030501	0.0205444	-0.719876	0.327852	0.0105174	-1.70558	0.0142292	0.118596	2.4698	0.388296	0.0146665	-1.13064	0.204564	0.0419508	0.651546	0.692155	2.74665	7.0261	1.35e-14
chr3:20154445-20155378		chr3:20154445-20155378	0.731696	0.0198408	0.957787	0.673116	-0.150495	0.636312	1.30456	0.838276	0.38939	0.720753	-0.0109794	1	0.797065	0.154046	0.79825	1.24848	0.755685	1
chr3:90709801-90710694		chr3:90709801-90710694	0.475681	-0.23287	0.323481	0.511849	-0.076086	0.829085	0.948769	0.849539	0.393534	0.559421	0.100609	0.791252	0.461459	-0.217278	0.76261	5.4933	3.28946	1.37e-06
chr2:90394762-90395761		chr2:90394762-90395761	0.380861	2.68638	4.76e-30	0.0455756	-2.21004	3.97e-12	0.355788	1.24896	0.398429	0.0419042	-2.24734	7.12e-10	0.0209754	-2.80943	0.000110253	2.24726	3.74075	8.13e-05
chr5:114867287-114868123		chr5:114867287-114868123	0.0173837	-0.973296	0.204608	0.0297994	0.0273595	1	0.118596	2.49533	0.400661	0.0125713	-1.32329	0.171897	0.0262193	0.0110879	1	1.99756	6.40714	1.3e-07
chr9:102982362-102983252		chr9:102982362-102983252	0.0410888	-1.39853	0.00275746	0.124456	0.784999	0.0704824	0.237192	1.6821	0.408366	0.0502851	-0.956274	0.113539	0.115365	0.487783	0.670207	2.49695	4.89486	1.61e-05
chr7:113673357-113674270		chr7:113673357-113674270	0.0221247	-0.711488	0.287119	0.0315523	-0.0289391	1	0.118596	2.37195	0.414949	0.0188569	-0.863164	0.308114	0.0157316	-0.752845	0.693613	1.99756	6.24487	8.13e-11
chr12:35983246-35984150		chr12:35983246-35984150	0.202283	-0.263905	0.488878	0.206843	-0.207608	0.644627	0.474385	1.14282	0.418976	0.251425	0.180319	0.732126	0.199266	-0.200797	0.909186	2.99635	3.66585	0.000417601
chr11:53479358-53480269		chr11:53479358-53480269	0.0442494	0.900115	0.218225	0.0175291	-0.940292	0.325236	0.118596	2.4698	0.419919	0.00419042	-2.67813	0.0136539	0.0209754	-0.305386	0.984696	1.49817	5.85785	0.000225467
chr8:84799885-84800937		chr8:84799885-84800937	0.429852	0.0310962	0.936954	0.354087	-0.355692	0.243244	0.830173	0.997083	0.421813	0.456756	0.147366	0.741828	0.440484	0.0695813	0.935835	1.74787	1.99135	0.34779
chr15:8977761-8978656		chr15:8977761-8978656	0.0158034	-1.27216	0.0561754	0.0455756	0.760421	0.258652	0.118596	2.37195	0.427207	0.0125713	-1.45574	0.0806991	0.0419508	0.542611	0.786245	1.24848	5.44351	3.59e-05
chr16:34602735-34603467		chr16:34602735-34603467	0.0221247	-0.740635	0.301949	0.0227878	-0.650084	0.400219	0.118596	2.34849	0.428841	0.0167617	-1.06763	0.191904	0.0104877	-1.21519	0.461306	2.99635	7.03392	4.31e-16
chr7:44615396-44616310		chr7:44615396-44616310	0.0284461	-0.279304	0.75053	0.0122703	-1.6179	0.0148081	0.118596	2.34849	0.430337	0.0335234	0.0722956	0.982575	0.0419508	0.516616	0.784745	1.49817	5.712	6.92e-07
chr16:4330840-4331750		chr16:4330840-4331750	0.00948202	-2.00367	0.00925285	0.056093	1.35249	0.0270805	0.118596	2.3958	0.435083	0.0188569	-0.836197	0.437779	0.0104877	-1.16788	0.58691	1.24848	5.47099	0.000450003
chr14:25030708-25031628		chr14:25030708-25031628	0.0252854	-0.501169	0.527337	0.036811	0.248153	0.822505	0.118596	2.34849	0.435741	0.0125713	-1.48083	0.0833244	0.0314631	0.10342	1	1.49817	5.712	2.29e-06
chr5:117797476-117798309		chr5:117797476-117798309	0.0316067	-0.103205	0.919333	0.0175291	-1.10694	0.117168	0.118596	2.32541	0.439765	0.0272377	-0.32329	0.798754	0.0314631	0.0787577	1	1.62302	5.81891	2.15e-07
chr9:20454282-20455014		chr9:20454282-20455014	0.0252854	-0.530916	0.478447	0.0157762	-1.27044	0.0632824	0.118596	2.32541	0.440197	0.0125713	-1.50549	0.0694346	0.0157316	-0.80015	0.648325	3.49574	7.36052	3.53e-17
chr2:168601163-168601986		chr2:168601163-168601986	0.0553118	-0.208784	0.795979	0.0683633	0.233134	0.773138	0.177894	1.87224	0.442464	0.0377138	-0.826133	0.315644	0.0419508	-0.457389	0.854425	1.74787	4.91845	0.000478478
chr18:13396036-13396898		chr18:13396036-13396898	0.00948202	-2.17359	0.00076224	0	-4.89354	3.43e-08	0.118596	2.2366	0.44851	0.00838084	-2.13064	0.00640732	0.0104877	-1.32708	0.401168	6.74178	9.58646	2.77e-46
chr4:139988970-139989806		chr4:139988970-139989806	0.0221247	-0.878138	0.170091	0.0175291	-1.20822	0.0607652	0.118596	2.2366	0.448925	0.0377138	0.145297	0.944745	0.0104877	-1.32708	0.404079	2.74665	6.68097	1.41e-14
chr8:12386052-12386886		chr8:12386052-12386886	0.0221247	-0.851666	0.235354	0.0350581	0.0223414	1	0.118596	2.25829	0.451659	0.00838084	-2.10828	0.0121166	0.0157316	-0.868322	0.666095	2.99635	6.89642	9.74e-13
chr3:105004947-105005789		chr3:105004947-105005789	0.0853382	-0.141173	0.889896	0.0964098	0.115451	0.89755	0.237192	1.6218	0.451743	0.0900941	-0.0151672	1	0.0419508	-1.05973	0.524682	1.24848	3.8051	0.0903121
chr1:91436282-91437083		chr1:91436282-91437083	0.0837579	-0.378065	0.439774	0.133221	0.611408	0.133434	0.237192	1.47741	0.453091	0.0523803	-1.12208	0.0228533	0.0943893	-0.0492377	1	1.99756	4.33185	0.000104248
chr6:83994637-83995479		chr6:83994637-83995479	0.0284461	-0.483662	0.470876	0.0385639	0.123839	0.926397	0.118596	2.19416	0.454625	0.0167617	-1.23756	0.0875848	0.0314631	-0.060967	1	1.74787	5.786	3.71e-09
chr17:44642773-44643721		chr17:44642773-44643721	0.0347674	-0.0948171	0.920624	0.0210349	-0.967217	0.125027	0.118596	2.19416	0.455205	0.0272377	-0.480831	0.632258	0.0576824	0.832118	0.485292	1.24848	5.24069	6.14e-06
chr8:25518645-25519356		chr8:25518645-25519356	0.0331871	-0.158947	0.876046	0.0438227	0.423573	0.614914	0.118596	2.21523	0.457375	0.0230473	-0.727885	0.431167	0	-2.97524	0.0749242	1.24848	5.26454	6.75e-05
chr5:115348607-115349506		chr5:115348607-115349506	1.36383	0.167195	0.378028	1.33046	0.106242	0.642281	2.01613	0.639995	0.45782	1.02875	-0.384779	0.0651161	1.06975	-0.265822	0.599008	5.743	2.06691	0.0187995
chr10:41702461-41703249		chr10:41702461-41703249	0.0221247	-0.929669	0.168973	0.0210349	-0.967217	0.154432	0.118596	2.19416	0.463341	0.0146665	-1.4302	0.0710518	0.036707	0.154046	0.984664	3.49574	7.14371	1.58e-16
chr2:179976392-179977317		chr2:179976392-179977317	1.12046	0.134851	0.51116	1.00792	-0.0908219	0.74124	1.66035	0.630995	0.464071	0.936559	-0.222763	0.392427	1.15889	0.152422	0.744168	2.24726	1.00791	0.707426
chr6:38809210-38810018		chr6:38809210-38810018	0.154873	-0.181667	0.725606	0.145491	-0.293563	0.563358	0.355788	1.2213	0.467014	0.121522	-0.591956	0.264314	0.304143	0.992295	0.0875319	2.24726	3.712	0.00483786
chr15:85442330-85443172		chr15:85442330-85443172	0.0347674	-0.123963	0.928168	0.0333052	-0.191006	0.841543	0.118596	2.17341	0.473291	0.0230473	-0.77598	0.399197	0.036707	0.131678	0.984696	1.24848	5.21723	0.000133068
chr4:125590194-125591078		chr4:125590194-125591078	0.0268657	-0.588632	0.449202	0.0262936	-0.592368	0.49859	0.118596	2.19416	0.473566	0.0335234	-0.124102	0.954939	0.0524385	0.68274	0.69392	1.24848	5.24069	0.000727172
chr2:178265443-178266071		chr2:178265443-178266071	0.0300264	-0.409662	0.631263	0.0280465	-0.504906	0.534307	0.118596	2.17341	0.476444	0.0146665	-1.45257	0.0721196	0.0786578	1.32116	0.170267	1.49817	5.50554	2.42e-05
chr16:37384383-37385310		chr16:37384383-37385310	0.0268657	-0.666634	0.301602	0.0385639	0.0381087	1	0.118596	2.13276	0.479163	0.0335234	-0.200723	0.862704	0.0314631	-0.126062	0.983748	1.24848	5.17143	1.86e-05
chr5:66338224-66339113		chr5:66338224-66339113	0.0853382	-0.553226	0.113702	0.13848	0.449452	0.194691	0.237192	1.31856	0.479624	0.0628563	-1.00739	0.0101344	0.194023	0.92624	0.0810804	1.24848	3.49195	0.00180051
chr18:38307615-38308387		chr18:38307615-38308387	0.018964	-1.25743	0.0431844	0.0245407	-0.785014	0.268476	0.118596	2.13276	0.484494	0.0125713	-1.71031	0.0253223	0.0576824	0.761728	0.596662	3.49574	7.04641	6.56e-17
chr11:4946901-4947832		chr11:4946901-4947832	0.0774365	-0.569266	0.255863	0.0946569	-0.163525	0.843279	0.237192	1.4472	0.491544	0.0817132	-0.412057	0.594615	0.13634	0.491081	0.613571	2.99635	4.92122	5.06e-06
chr12:36053228-36054104		chr12:36053228-36054104	0.0110624	-2.06976	0.00221315	0.0578459	0.944897	0.113468	0.118596	2.13276	0.493206	0.0188569	-1.13064	0.184718	0.0629262	0.900289	0.484715	1.24848	5.17143	0.000461394
chrX:152178591-152179515		chrX:152178591-152179515	0.252854	-0.0258991	0.989864	0.231384	-0.201406	0.661639	0.474385	0.983769	0.508969	0.217902	-0.29716	0.580461	0.27268	0.117095	0.909109	3.74543	3.83014	0.00014111
chr12:85686521-85687422		chr12:85686521-85687422	0.0268657	-0.716387	0.365084	0.0262936	-0.715751	0.40367	0.118596	2.09324	0.511936	0.0314282	-0.360942	0.811071	0.0734139	1.10674	0.34221	1.49817	5.41243	0.0003503
chr12:108318047-108318896		chr12:108318047-108318896	0.0331871	-0.351592	0.638727	0.0315523	-0.419729	0.594946	0.118596	2.07387	0.511936	0.0356186	-0.16717	0.916438	0.0209754	-0.713851	0.693605	1.74787	5.64161	1.11e-06
chr3:37527847-37528745		chr3:37527847-37528745	0.0126427	-1.98349	0.000666908	0.0105174	-2.16748	0.000241128	0.118596	2.0359	0.517513	0.00838084	-2.3371	0.00131522	0.0419508	0.174224	0.984696	6.24239	8.52644	1.46e-39
chr11:119502156-119502858		chr11:119502156-119502858	0.0410888	0.0507786	0.97676	0.0403168	0.0185893	1	0.118596	2.05476	0.526026	0.0272377	-0.645218	0.542376	0.00524385	-2.11274	0.248361	1.49817	5.36804	0.000383582
chr4:124709837-124710522		chr4:124709837-124710522	0.646358	0.0721846	0.796606	0.606506	-0.0621836	0.875513	1.00807	0.695358	0.530494	0.615992	-0.0281499	0.983699	0.555848	-0.182638	0.819787	1.74787	1.4229	0.528655
chr9:24695689-24696553		chr9:24695689-24696553	0.0268657	-0.811024	0.198816	0.0245407	-0.922517	0.154138	0.118596	2.01729	0.530494	0.029333	-0.567708	0.524517	0.0104877	-1.54639	0.283903	3.74543	7.02234	7.74e-18
chr11:60540320-60541053		chr11:60540320-60541053	0.0916595	-0.320698	0.647211	0.120951	0.256807	0.700817	0.237192	1.3886	0.531502	0.0900941	-0.310623	0.780047	0.104877	0.0149818	0.9889	1.24848	3.5641	0.138672
chrX:48513114-48513994		chrX:48513114-48513994	0.755401	0.0391257	0.896638	0.676622	-0.186003	0.476415	1.18596	0.671252	0.532948	0.718657	-0.0605777	0.918883	0.702676	-0.0842881	0.965166	5.743	2.85507	0.000195032
chr13:62968189-62969090		chr13:62968189-62969090	0.018964	-1.45298	0.0122583	0.0385639	-0.192189	0.852305	0.118596	1.96284	0.533451	0.0188569	-1.31773	0.0692892	0.0262193	-0.546394	0.767483	3.99513	7.08396	1.25e-18
chr19:36119706-36120553		chr19:36119706-36120553	0.0347674	-0.434304	0.58597	0.0262936	-0.893538	0.188053	0.118596	1.94514	0.538048	0.029333	-0.652597	0.490349	0.0734139	0.931653	0.414219	1.99756	5.712	1.96e-06
chr9:58197707-58198597		chr9:58197707-58198597	0.123266	0.0617068	0.925219	0.15075	0.498059	0.184446	0.237192	1.22587	0.541066	0.0838085	-0.634895	0.188047	0.0524385	-1.16131	0.173905	1.24848	3.39664	0.0170831
chr6:72485586-72486426		chr6:72485586-72486426	0.0410888	-0.155672	0.852846	0.0350581	-0.43709	0.577127	0.118596	1.91037	0.543085	0.0272377	-0.812674	0.333283	0.0524385	0.36555	0.841089	1.74787	5.44896	3.22e-06
chr4:134037535-134038402		chr4:134037535-134038402	0.0363477	-0.395987	0.593391	0.036811	-0.34795	0.692923	0.118596	1.91037	0.543703	0.029333	-0.693239	0.452901	0.0576824	0.51019	0.737318	1.74787	5.44896	1.93e-05
chr17:81636357-81637331		chr17:81636357-81637331	0.0252854	-1.06595	0.132827	0.0140232	-1.91887	0.00636736	0.118596	1.8933	0.546156	0.0712372	0.971158	0.175858	0.0839016	1.09176	0.308298	1.24848	4.90464	0.00476205
chr9:64374069-64374913		chr9:64374069-64374913	0.0316067	-0.698815	0.223571	0.0490814	0.166077	0.855348	0.118596	1.87642	0.55082	0.0230473	-1.11203	0.114673	0.0314631	-0.396151	0.833815	2.49695	6.01685	4.49e-11
chr12:86305081-86305890		chr12:86305081-86305890	0.0252854	-1.08613	0.0616885	0.0543401	0.382096	0.5698	0.118596	1.87642	0.552107	0.0314282	-0.620029	0.459541	0.0471947	0.172193	0.987533	1.74787	5.40943	8.6e-07
chr2:73272784-73273562		chr2:73272784-73273562	0.218086	0.263523	0.535899	0.185808	-0.0824655	0.926401	0.355788	1.02126	0.55335	0.150855	-0.454699	0.430669	0.188779	-0.0158791	1	1.24848	2.68359	0.282617
chr1:179836722-179837631		chr1:179836722-179837631	0.0442494	-0.0764255	0.939621	0.0262936	-0.994467	0.106919	0.118596	1.85975	0.560629	0.039809	-0.23756	0.85071	0.0524385	0.309697	0.898478	1.74787	5.39007	3.74e-06
chr8:106106328-106107471		chr8:106106328-106107471	0.0426691	-0.150511	0.859446	0.0350581	-0.501221	0.504077	0.118596	1.85975	0.561037	0.029333	-0.752133	0.363676	0.0262193	-0.653309	0.735887	2.49695	5.99579	9.42e-09
chr9:48232578-48233454		chr9:48232578-48233454	0.0395084	-0.325597	0.593087	0.0578459	0.469559	0.444626	0.118596	1.84326	0.562278	0.0314282	-0.659023	0.383189	0.0209754	-0.950291	0.491374	1.24848	4.8495	2.26e-05
chr15:12414480-12415355		chr15:12414480-12415355	0.0284461	-0.925667	0.133012	0.0455756	-0.030126	1	0.118596	1.84326	0.567886	0.029333	-0.771242	0.3605	0.0891455	1.13415	0.213407	1.49817	5.12703	7.23e-05
chr6:116772725-116773647		chr6:116772725-116773647	0.0237051	-1.30745	0.00880477	0.0350581	-0.602149	0.305549	0.118596	1.77913	0.589989	0.0649516	0.592515	0.338251	0.0839016	0.956106	0.293925	1.12363	4.62453	4.84e-05
chr17:33924662-33925486		chr17:33924662-33925486	0.194381	-0.0773789	0.9252	0.194573	-0.0704157	0.944194	0.355788	0.962839	0.592068	0.175998	-0.249632	0.749036	0.256949	0.409885	0.622652	1.24848	2.62453	0.321896
chr4:86862354-86863210		chr4:86862354-86863210	0.0363477	-0.568454	0.427317	0.0613517	0.502268	0.468079	0.118596	1.77913	0.592283	0.0272377	-0.9627	0.242256	0.0314631	-0.498031	0.866544	1.74787	5.29696	8.93e-05
chr4:148830077-148830965		chr4:148830077-148830965	0.118525	-0.165133	0.736314	0.127962	-0.00182489	1	0.237192	1.12676	0.597955	0.102665	-0.401058	0.470872	0.131096	0.0731259	0.985889	2.24726	4.13337	4.66e-05
chr15:84283721-84284594		chr15:84283721-84284594	0.112204	-0.341539	0.408892	0.136727	0.0675561	0.915153	0.237192	1.07965	0.623471	0.111046	-0.319173	0.575039	0.157316	0.307342	0.759662	1.99756	3.91071	0.000168981
chr3:129533639-129534586		chr3:129533639-129534586	0.690607	0.233899	0.32279	0.552165	-0.237789	0.384452	0.948769	0.620314	0.634184	0.567802	-0.170878	0.6726	0.566336	-0.143859	0.894133	3.99513	2.59148	0.00815132
chr15:72858981-72859866		chr15:72858981-72859866	0.0458298	-0.363565	0.651112	0.0508343	-0.144909	0.932527	0.118596	1.60225	0.640169	0.0460946	-0.29896	0.834373	0.0629262	0.299897	0.850446	1.37333	4.7271	0.00713499
chr17:24119187-24120029		chr17:24119187-24120029	0.0458298	-0.306232	0.665844	0.0595988	0.235745	0.761543	0.118596	1.64448	0.640169	0.0314282	-0.889636	0.231922	0.0629262	0.346691	0.864676	1.24848	4.63227	0.00117514
chr2:153090299-153091213		chr2:153090299-153091213	1.06357	0.402832	0.0336931	0.718692	-0.423947	0.0377695	1.30456	0.537384	0.640169	0.871608	-0.0414507	0.960388	0.849504	-0.0746548	0.97705	0.749086	-0.198326	1
chr7:80587397-80588188		chr7:80587397-80588188	0.0268657	-1.29318	0.0117109	0.0350581	-0.802087	0.150028	0.118596	1.61619	0.64041	0.0607611	0.228758	0.819407	0.0839016	0.765775	0.442628	2.49695	5.69492	2.02e-10
chr7:124915340-124916228		chr7:124915340-124916228	0.0300264	-1.10801	0.0260164	0.0648575	0.375451	0.550502	0.118596	1.61619	0.64041	0.0377138	-0.625221	0.364385	0.0524385	0.0436219	1	2.24726	5.51698	8.53e-10
chr4:131412948-131413844		chr4:131412948-131413844	0.0395084	-0.695547	0.308596	0.0841395	0.898959	0.0990831	0.118596	1.56122	0.641135	0.0272377	-1.20781	0.126718	0.0419508	-0.334241	0.931121	1.49817	4.81252	0.00252041
chr13:63239612-63240527		chr13:63239612-63240527	0.617912	-0.040011	0.917447	0.587224	-0.140889	0.629046	0.948769	0.601841	0.642161	0.626468	-0.00874096	1	0.561092	-0.178529	0.832597	5.743	3.10042	1.92e-05
chr9:48835692-48836604		chr9:48835692-48836604	0.0363477	-0.828098	0.108444	0.075375	0.65205	0.18082	0.118596	1.57477	0.645009	0.0251425	-1.31473	0.0293042	0.0786578	0.614887	0.569474	1.49817	4.82747	1.18e-05
chr10:21846681-21847557		chr10:21846681-21847557	0.0284461	-1.2793	0.00919524	0.0227878	-1.57757	0.00145101	0.118596	1.5478	0.64892	0.0586659	0.0702243	0.989636	0.0629262	0.239776	0.909338	4.49452	6.712	1.3e-20
chr11:108166727-108167405		chr11:108166727-108167405	0.0110624	-0.957866	0.298231	0.0157762	-0.321066	0.82076	0.0592981	2.50827	0.651651	0.0146665	-0.384401	0.850715	0.00524385	-1.05541	0.683462	1.49817	6.712	6.32e-08
chr8:119676157-119677062		chr8:119676157-119677062	0.262336	0.266293	0.467543	0.20509	-0.251099	0.582023	0.355788	0.753592	0.653622	0.215807	-0.139156	0.862343	0.209754	-0.143038	0.965119	1.24848	2.4132	0.308236
chr2:179933818-179934724		chr2:179933818-179934724	0.0600528	0.0149465	1	0.0490814	-0.369976	0.663919	0.118596	1.48251	0.656385	0.0523803	-0.221618	0.867557	0.0576824	0.0385686	0.995607	1.24848	4.45718	0.0110975
chr1:36511397-36512278		chr1:36511397-36512278	1.52028	0.0963481	0.641594	1.31994	-0.196699	0.352497	2.01613	0.434969	0.659674	1.36189	-0.126034	0.698837	1.26377	-0.225153	0.687481	14.732	3.23994	2.69e-08
chr15:82181786-82182687		chr15:82181786-82182687	0.0300264	-1.2209	0.0128972	0.0595988	0.0588673	0.981034	0.118596	1.52133	0.661615	0.0733324	0.472934	0.484634	0.0471947	-0.210527	0.956481	1.49817	4.76858	2.08e-05
chr5:147956878-147957783		chr5:147956878-147957783	0.0505708	-0.316827	0.659128	0.0701162	0.363085	0.589301	0.118596	1.49533	0.663276	0.0460946	-0.430205	0.629595	0.036707	-0.587421	0.74112	1.24848	4.47099	0.00323638
chr1:105780186-105781056		chr1:105780186-105781056	0.597367	0.41518	0.0269193	0.429462	-0.29371	0.185771	0.711577	0.552433	0.668875	0.3939	-0.432112	0.0733006	0.519141	0.0733882	0.923392	2.74665	2.38537	0.00820794
chr5:122899907-122900774		chr5:122899907-122900774	1.12836	0.243313	0.175897	0.979875	-0.0651214	0.835334	1.42315	0.4736	0.677855	0.94075	-0.138024	0.665823	0.755115	-0.459648	0.254414	3.49574	1.68504	0.170253
chr7:19618803-19619649		chr7:19618803-19619649	0.314487	0.116625	0.757927	0.2717	-0.186112	0.659168	0.474385	0.760947	0.681251	0.255616	-0.285352	0.557841	0.36707	0.346691	0.612219	1.49817	2.29609	0.267307
chr4:131825551-131826434		chr4:131825551-131826434	0.132748	-0.238134	0.649383	0.136727	-0.167733	0.803676	0.237192	0.910371	0.684828	0.106856	-0.593951	0.273915	0.230729	0.739008	0.276963	2.74665	4.20213	0.0001867
chr10:58383046-58383944		chr10:58383046-58383944	0.477262	-0.0435836	0.935346	0.508343	0.0892491	0.809562	0.711577	0.583695	0.697564	0.431614	-0.226566	0.594614	0.487678	0.00819499	0.993033	2.6218	2.35125	0.0987495
chr5:113703075-113703997		chr5:113703075-113703997	0.0647938	-0.0036692	1	0.0578459	-0.221113	0.826127	0.118596	1.36017	0.699976	0.0649516	0.0152064	0.99676	0.036707	-0.728597	0.750203	1.24848	4.32594	0.0235505
chr11:49086600-49087435		chr11:49086600-49087435	0.0568921	-0.186533	0.808279	0.0280465	-1.39799	0.00539325	0.118596	1.42005	0.705159	0.0712372	0.272814	0.776678	0.0891455	0.63747	0.574475	1.74787	4.89097	2.43e-05
chr6:43654704-43655582		chr6:43654704-43655582	0.0474101	-0.541326	0.304918	0.0420697	-0.72612	0.180762	0.118596	1.42005	0.710015	0.0838085	0.605419	0.294529	0.0681701	0.219934	0.91977	1.24848	4.39007	0.0007501
chr12:69753660-69754573		chr12:69753660-69754573	0.0237051	-1.73159	0.000606845	0.0771279	0.440053	0.42977	0.118596	1.40787	0.711035	0.0817132	0.534171	0.426851	0.0419508	-0.496208	0.787607	1.49817	4.64425	0.000227064
chr5:75595157-75595988		chr5:75595157-75595988	0.0379281	-0.944776	0.0300023	0.0841395	0.659771	0.108931	0.118596	1.42005	0.721095	0.0523803	-0.299621	0.690526	0.0524385	-0.167882	0.953096	1.24848	4.39007	2.09e-05
chr11:52297125-52298015		chr11:52297125-52298015	0.238631	0.0743333	0.846225	0.213855	-0.150838	0.701797	0.355788	0.766858	0.723067	0.236759	0.0539571	0.942571	0.178291	-0.378449	0.609645	1.49817	2.67434	0.0275599
chr1:189933168-189934090		chr1:189933168-189934090	0.222828	0.0219566	0.970509	0.222619	0.0202296	0.973813	0.355788	0.831594	0.746592	0.188569	-0.288732	0.534806	0.162559	-0.44958	0.585281	2.99635	3.72649	2.72e-05
chr15:73522658-73523565		chr15:73522658-73523565	0.0537315	-0.444242	0.414493	0.0613517	-0.169677	0.827607	0.118596	1.314	0.757812	0.0565707	-0.295275	0.753939	0.104877	0.778179	0.394639	1.24848	4.27661	0.00216402
chr2:179812359-179813214		chr2:179812359-179813214	0.0316067	-1.36624	0.00188803	0.0648575	-0.0448806	0.982605	0.118596	1.32541	0.765822	0.0754276	0.255687	0.764326	0.0419508	-0.58292	0.666704	2.99635	5.65541	6.8e-13
chr1:89191098-89192058		chr1:89191098-89192058	0.0553118	-0.54799	0.387005	0.0841395	0.306134	0.659602	0.118596	1.19416	0.767875	0.0460946	-0.789286	0.331936	0.115365	0.794965	0.440859	1.24848	4.14906	0.0305922
chr12:86612461-86613379		chr12:86612461-86613379	0.0347674	-1.387	0.017466	0.0893982	0.407632	0.524639	0.118596	1.17341	0.767875	0.0817132	0.205223	0.849377	0.0786578	0.165361	0.922671	1.49817	4.39007	0.0135888
chr15:36966593-36967560		chr15:36966593-36967560	0.0647938	-0.240708	0.750874	0.0666104	-0.172037	0.855787	0.118596	1.19416	0.767875	0.0712372	-0.0288422	1	0.0734139	0.0836565	0.976801	1.24848	4.14906	0.0132358
chr19:8929046-8929929		chr19:8929046-8929929	1.09675	0.0589051	0.803413	1.04123	-0.0510756	0.882784	1.42315	0.395077	0.767875	0.934464	-0.250869	0.324042	1.10121	0.0493912	0.937757	6.99147	2.60164	0.000297413
chr2:102943772-102944682		chr2:102943772-102944682	1.45549	-0.0207795	0.958993	1.42687	-0.0605325	0.847267	1.95684	0.377876	0.767875	1.50017	0.0395127	0.918413	1.45779	-0.0147296	1	2.99635	0.923832	0.779345
chr2:155848007-155848904		chr2:155848007-155848904	0.145391	-0.291059	0.608403	0.141985	-0.322279	0.59908	0.237192	0.740446	0.767875	0.192759	0.282406	0.67283	0.194023	0.262422	0.80487	1.49817	3.15034	0.16481
chr7:28361574-28362386		chr7:28361574-28362386	0.0553118	-0.520245	0.270901	0.0841395	0.337843	0.546484	0.118596	1.21523	0.76795	0.029333	-1.47751	0.00393926	0.0629262	-0.122794	0.966562	3.24604	5.65953	2.78e-13
chr8:123992195-123993124		chr8:123992195-123993124	0.0616331	-0.463101	0.445875	0.106927	0.709751	0.158599	0.118596	1.10302	0.76795	0.0272377	-1.71031	0.00707705	0.120609	0.761728	0.44663	1.24848	4.05249	0.0263091
chr4:41090301-41091153		chr4:41090301-41091153	0.0647938	-0.283777	0.614055	0.113939	0.973978	0.0124961	0.118596	1.16314	0.768811	0.0314282	-1.4302	0.00871384	0.036707	-0.933417	0.427784	1.49817	4.37901	0.000309567
chr19:4942720-4943619		chr19:4942720-4943619	0.689027	0.179106	0.512638	0.522366	-0.38756	0.14047	0.830173	0.405448	0.769198	0.657896	0.0681034	0.890227	0.644994	0.0274246	0.973684	2.49695	1.89242	0.317716
chr16:21817593-21818772		chr16:21817593-21818772	0.158034	-0.258347	0.562397	0.194573	0.176851	0.720491	0.237192	0.643049	0.770325	0.194855	0.170188	0.791592	0.115365	-0.639805	0.527499	1.24848	2.80074	0.187607
chr15:73044231-73045132		chr15:73044231-73045132	0.159614	-0.250107	0.596481	0.187561	0.087231	0.886896	0.237192	0.634513	0.7708	0.188569	0.0945963	0.90922	0.146828	-0.287181	0.87379	1.49817	3.04175	0.10472
chr16:52404941-52405831		chr16:52404941-52405831	0.0679545	-0.588632	0.401468	0.110433	0.407632	0.556324	0.118596	0.86806	0.775868	0.0754276	-0.339692	0.796548	0.104877	0.270239	0.848181	1.24848	3.8051	0.153383
chr7:75142275-75143206		chr7:75142275-75143206	0.0616331	-0.463101	0.388319	0.0631046	-0.395739	0.516457	0.118596	1.10302	0.775957	0.0754276	-0.0409303	0.995963	0.131096	0.900289	0.263644	1.24848	4.05249	0.00706408
chr4:63764792-63765655		chr4:63764792-63765655	0.0347674	-1.45739	0.00129275	0.126209	1.15688	0.00190638	0.118596	1.11286	0.778978	0.0649516	-0.300569	0.714388	0.0524385	-0.495047	0.735011	1.24848	4.0629	0.00416897
chr11:99127595-99128479		chr11:99127595-99128479	0.0932399	-0.480483	0.626939	0.101669	-0.294688	0.836245	0.118596	0.495334	0.783011	0.15295	0.521861	0.565401	0.120609	0.0736724	0.900915	1.24848	3.41654	0.386237
chr3:27710310-27710807		chr3:27710310-27710807	0.459878	-0.353003	0.148115	0.51886	-0.100125	0.789485	0.711577	0.419575	0.783135	0.672563	0.420932	0.103087	0.440484	-0.329865	0.636769	3.74543	2.69321	0.00603326
chr4:95025653-95026567		chr4:95025653-95026567	0.0758562	-0.103205	0.909915	0.0876453	0.200911	0.770566	0.118596	1.06428	0.785063	0.079618	0.00970744	1	0.0209754	-1.74319	0.127434	1.24848	4.01156	0.012749
chr4:88414792-88415701		chr4:88414792-88415701	0.292362	0.00801261	0.98453	0.283971	-0.0509952	0.963963	0.355788	0.427049	0.786676	0.280758	-0.0676346	0.967299	0.283168	-0.0303787	1	1.49817	2.33029	0.386933
chr15:84975451-84976355		chr15:84975451-84976355	0.208604	-0.374652	0.266863	0.269948	0.160194	0.691975	0.355788	0.648564	0.79356	0.230473	-0.151489	0.819221	0.20451	-0.295516	0.785422	4.24482	4.05338	2.48e-06
chr15:78768922-78769870		chr15:78768922-78769870	0.0948202	0.403506	0.413821	0.0525872	-0.761555	0.121626	0.118596	1.07387	0.795237	0.0649516	-0.349068	0.656241	0.0943893	0.335884	0.786584	1.24848	4.02168	0.00559004
chr15:12739529-12740433		chr15:12739529-12740433	0.0584725	-0.709938	0.203844	0.105174	0.487512	0.368147	0.118596	0.989806	0.795323	0.0859037	0.0552221	0.964721	0.0524385	-0.624927	0.718792	1.24848	3.93302	0.0359229
chr11:102697298-102698206		chr11:102697298-102698206	1.06989	0.344835	0.0681611	0.857171	-0.139546	0.613505	1.18596	0.360174	0.798797	0.833894	-0.182277	0.578708	0.718408	-0.385787	0.447362	2.49695	1.35444	0.510225
chr10:128193928-128194829		chr10:128193928-128194829	1.35119	0.0565594	0.815516	1.19373	-0.197934	0.372213	1.66035	0.305996	0.819556	1.35141	0.0503172	0.892317	1.1484	-0.218146	0.716139	8.48965	2.57437	0.000502979
chr16:93714130-93715124		chr16:93714130-93715124	0.0948202	-0.0036692	1	0.0788808	-0.359484	0.635614	0.118596	0.810836	0.84866	0.0859037	-0.177439	0.901018	0.0996332	0.127246	0.941852	1.74787	4.22657	0.0128018
chr12:75687239-75688090		chr12:75687239-75688090	0.0979809	0.128121	0.850442	0.0841395	-0.181531	0.833559	0.118596	0.851477	0.866098	0.069142	-0.512667	0.512116	0.115365	0.401483	0.73496	1.12363	3.64161	0.0734458
chr2:28751458-28752358		chr2:28751458-28752358	0.0584725	-0.955414	0.05842	0.127962	0.630024	0.195352	0.118596	0.794894	0.880161	0.0712372	-0.52974	0.492029	0.110121	0.264749	0.849536	1.99756	4.40714	0.00196902
chr12:85378876-85379564		chr12:85378876-85379564	0.0869185	-0.091132	0.910869	0.0999156	0.202603	0.741649	0.118596	0.876424	0.901789	0.0628563	-0.645933	0.262301	0.0786578	-0.158837	0.979121	1.74787	4.29696	0.000213159
chr1:36436452-36437198		chr1:36436452-36437198	0.0584725	-0.955414	0.0238474	0.10868	0.261529	0.632262	0.118596	0.794894	0.910915	0.0942845	-0.0255838	1	0.141584	0.66678	0.41522	1.24848	3.72848	0.0110634
chr11:100623879-100624547		chr11:100623879-100624547	0.18964	0.14701	0.71536	0.148997	-0.341742	0.353529	0.237192	0.65595	0.910915	0.155046	-0.24578	0.653005	0.230729	0.446227	0.514073	1.24848	2.81387	0.0606062
chr15:66904049-66904933		chr15:66904049-66904933	0.134329	-0.410294	0.199223	0.148997	-0.191639	0.640422	0.237192	0.768191	0.910915	0.199045	0.386573	0.318992	0.152072	-0.0888107	0.971694	1.74787	3.39488	0.000606505
chr15:76666143-76667021		chr15:76666143-76667021	0.0711152	-0.802035	0.0816137	0.115692	0.162135	0.801471	0.118596	0.637353	0.910915	0.108951	0.0403279	0.985793	0.152072	0.601505	0.522181	1.24848	3.5641	0.0568851
chr19:5893748-5894646		chr19:5893748-5894646	0.107463	-1.00367	0.00079867	0.219113	0.417479	0.194633	0.237192	0.630263	0.910915	0.0754276	-1.48754	1.64e-05	0.524385	1.88152	1.36e-08	1.24848	2.78772	0.0824329
chr2:93961514-93962526		chr2:93961514-93962526	0.0964006	-0.115562	0.861966	0.101669	-0.000402537	1	0.118596	0.710232	0.910915	0.0900941	-0.218701	0.791739	0.0943893	-0.0656322	1	1.49817	3.89674	0.00171053
chr2:172939889-172940785		chr2:172939889-172940785	0.224408	2.54149	8.77e-19	0.0210349	-2.56839	4.17e-10	0.118596	0.740446	0.910915	0.0167617	-2.77598	7.01e-09	0.0629262	-0.62933	0.55129	1.74787	4.15128	5.63e-05
chr5:111409390-111410257		chr5:111409390-111410257	0.0916595	-0.260577	0.649846	0.0876453	-0.331757	0.577492	0.118596	0.680637	0.910915	0.121522	0.312887	0.644373	0.110121	0.137744	0.935739	1.12363	3.46407	0.0760878
chr5:150259050-150259946		chr5:150259050-150259946	0.197542	-0.370685	0.400989	0.196325	-0.365714	0.438793	0.237192	0.238754	0.910915	0.253521	0.138589	0.840025	0.382801	0.805079	0.194962	1.74787	2.8507	0.183199
chr6:53369664-53370566		chr6:53369664-53370566	0.908694	0.0331136	0.900543	0.75375	-0.341808	0.0530789	1.06737	0.251408	0.910915	1.06227	0.340522	0.0755658	0.854748	-0.0724251	0.959724	0.499391	-0.692295	1
chr7:79612523-79613392		chr7:79612523-79613392	0.194381	0.17574	0.650747	0.152503	-0.319935	0.427888	0.237192	0.638775	0.910915	0.14457	-0.393679	0.404481	0.178291	0.0165423	1	2.99635	4.04297	7.44e-06
chr8:84125386-84126310		chr8:84125386-84126310	0.0647938	-0.750903	0.0381721	0.0946569	-0.00365379	1	0.118596	0.810836	0.910915	0.108951	0.275348	0.633626	0.110121	0.282561	0.817284	1.37333	3.87911	9.27e-05
chr17:46735963-46736844		chr17:46735963-46736844	0.153293	-0.427878	0.208771	0.203337	0.154614	0.732475	0.237192	0.563921	0.918012	0.190664	0.0218949	0.991104	0.214998	0.228951	0.803764	1.24848	2.72022	0.110453
chr17:10540536-10541414		chr17:10540536-10541414	0.0853382	-0.784552	0.113674	0.157762	0.465393	0.364905	0.118596	0.389799	0.920582	0.125713	-0.0151672	1	0.125852	0.023115	0.980409	1.49817	3.56069	0.0835655
chr12:112947093-112947901		chr12:112947093-112947901	0.0853382	-0.507712	0.230237	0.120951	0.204718	0.689353	0.118596	0.602249	0.932816	0.106856	-0.042648	0.983235	0.110121	0.051235	1	1.49817	3.78308	0.00296579
chr11:32330735-32331555		chr11:32330735-32331555	0.104302	-0.268497	0.639144	0.119198	0.010628	0.996854	0.118596	0.488907	0.935086	0.127808	0.148952	0.865541	0.0996332	-0.224466	0.946064	1.24848	3.40988	0.0713522
chr6:87205281-87206161		chr6:87205281-87206161	0.0979809	-0.392711	0.399233	0.119198	0.010628	0.995699	0.118596	0.488907	0.960768	0.121522	0.0515589	0.972403	0.13634	0.257882	0.828791	1.24848	3.40988	0.0440064
chr11:94412740-94413634		chr11:94412740-94413634	0.183319	-0.252246	0.464535	0.213855	0.0700382	0.887375	0.237192	0.432324	0.961098	0.207426	0.00908032	1	0.157316	-0.399552	0.648597	2.74665	3.6964	1.68e-05
chr18:39893602-39894524		chr18:39893602-39894524	0.104302	-0.222982	0.671291	0.113939	-0.0352401	0.994247	0.118596	0.521329	0.965037	0.0900941	-0.454589	0.447483	0.183535	0.777076	0.259453	1.24848	3.44351	0.0250448
chr7:79648683-79649517		chr7:79648683-79649517	0.112204	-0.268372	0.623322	0.110433	-0.284859	0.632171	0.118596	0.383825	0.971825	0.134094	0.10031	0.914367	0.167803	0.47052	0.624712	1.37333	3.43277	0.0646509
chr6:113480733-113481593		chr6:113480733-113481593	0.214926	-0.732186	0.00369817	0.432968	0.747118	0.000723232	0.355788	0.335256	0.975186	0.333139	0.140179	0.769076	0.152072	-1.07092	0.0498192	1.49817	2.23751	0.201816
chr1:16385167-16385971		chr1:16385167-16385971	0.00474101	-2.28907	0.00983231	0.019282	-0.154247	0.964333	0	1.32541	1	0.0125713	-0.792775	0.527782	0.00524385	-1.20351	0.623827	2.49695	7.64488	3.56e-12
chr1:46633994-46634895		chr1:46633994-46634895	0.00632135	-1.7692	0.0542803	0.0105174	-0.977659	0.315977	0	1.4698	1	0.00838084	-1.19574	0.340133	0.036707	1.19985	0.474283	1.99756	7.34003	6.78e-10
chr1:162133412-162134281		chr1:162133412-162134281	0.0363477	-0.0036692	1	0.0227878	-0.83564	0.344437	0	0.567979	1	0.0251425	-0.612408	0.616955	0.0419508	0.346691	0.893394	1.74787	5.786	6.05e-05
chr10:21889120-21890000		chr10:21889120-21890000	0.353995	0.141227	0.579958	0.282218	-0.32168	0.172058	0.355788	0.237369	1	0.314282	-0.101693	0.821074	0.403777	0.325706	0.502997	1.49817	2.13864	0.0836452
chr10:61433012-61433896		chr10:61433012-61433896	0.0252854	-0.375638	0.712268	0.0350581	0.285376	0.779251	0	0.810836	1	0.0230473	-0.459952	0.758266	0	-2.75284	0.168545	1.49817	5.82747	3.38e-05
chr10:81452468-81453347		chr10:81452468-81453347	0.137489	-0.188094	0.629615	0.166526	0.214986	0.584722	0.118596	0.14787	1	0.131998	-0.23756	0.650961	0.152072	0.0497092	0.985578	1.24848	3.05768	0.0125517
chr10:88383244-88384115		chr10:88383244-88384115	0.230729	-0.327559	0.316651	0.31377	0.318822	0.322435	0.237192	0.0453008	1	0.230473	-0.294	0.531234	0.335607	0.362632	0.579022	1.24848	2.19415	0.334707
chr10:91414151-91415067		chr10:91414151-91415067	0.0158034	-0.753691	0.413947	0.0175291	-0.535035	0.608297	0	1.16314	1	0.0167617	-0.545682	0.709856	0.0314631	0.603849	0.758207	1.49817	6.28315	9.44e-06
chr11:4046786-4047755		chr11:4046786-4047755	0.0268657	-1.10053	0.147747	0.0385639	-0.431377	0.693418	0	0.163137	1	0.0523803	0.161711	0.922478	0.0996332	1.24716	0.26396	1.24848	4.77911	0.0212144
chr11:12809938-12810685		chr11:12809938-12810685	0.00790169	-1.41871	0.0938925	0.00876453	-1.20005	0.197705	0	1.50827	1	0.0230473	0.454318	0.765688	0.0157316	0.066583	1	1.49817	6.76858	2.22e-09
chr11:31557260-31558049		chr11:31557260-31558049	0.0173837	-0.704109	0.394514	0.0140232	-1.00741	0.226278	0	1.07387	1	0.0209521	-0.292701	0.879453	0.0104877	-0.845954	0.744072	2.24726	6.95992	2.56e-11
chr11:78490547-78491388		chr11:78490547-78491388	0.118525	-0.588632	0.139871	0.203337	0.538457	0.153785	0.118596	0.0690689	1	0.175998	0.204399	0.753057	0.0681701	-1.21851	0.169994	1.49817	3.22756	0.0590322
chr11:80476421-80477361		chr11:80476421-80477361	1.26743	0.119088	0.56662	1.1166	-0.147081	0.532913	1.30456	0.102376	1	1.07065	-0.216474	0.410457	1.37389	0.216401	0.593275	5.24361	2.0122	0.0305203
chr11:118364876-118365791		chr11:118364876-118365791	0.957684	0.0582481	0.778055	0.9045	-0.0621637	0.811882	1.06737	0.19169	1	1.00361	0.143531	0.543312	0.697432	-0.455822	0.175903	1.99756	1.02385	0.67073
chr12:8772543-8773421		chr12:8772543-8773421	0.173837	0.125411	0.765343	0.173538	0.117376	0.798633	0.118596	0.0219178	1	0.106856	-0.763188	0.0402054	0.188779	0.249757	0.791673	1.74787	3.39488	0.00181077
chr12:13014831-13015792		chr12:13014831-13015792	0.00316067	-2.70411	0.00407397	0.0297994	0.799949	0.33773	0	1.36017	1	0.0230473	0.247867	0.922676	0	-2.20351	0.31541	1.24848	6.21723	1.18e-05
chr12:72781849-72782524		chr12:72781849-72782524	0.0221247	-0.0036692	1	0.019282	-0.244445	0.841544	0	1.25829	1	0.0125713	-0.870777	0.451133	0.0104877	-0.653309	0.810914	1.24848	6.08396	7.85e-06
chr12:98892602-98893429		chr12:98892602-98893429	0.0158034	-0.90179	0.212753	0.0105174	-1.46951	0.0484181	0	1.0453	1	0.0209521	-0.328325	0.811591	0.0314631	0.469548	0.900019	2.24726	6.91553	2.78e-14
chr13:8244335-8245233		chr13:8244335-8245233	0.014223	-1.2053	0.0934851	0.0105174	-1.59237	0.030795	0	0.936366	1	0.0230473	-0.304674	0.831763	0.0209754	-0.196451	0.977693	2.99635	7.40166	2.62e-16
chr13:52711724-52712644		chr13:52711724-52712644	0.184899	-0.50473	0.175707	0.236642	-0.00133141	1	0.237192	0.235523	1	0.261901	0.198347	0.726696	0.246461	0.0807969	0.938613	2.74665	3.49072	0.0061333
chr13:117024237-117025126		chr13:117024237-117025126	0.224408	-0.196945	0.5625	0.236642	-0.081255	0.871152	0.237192	0.178567	1	0.259806	0.105127	0.850805	0.256949	0.0836565	0.935015	1.74787	2.78916	0.0189337
chr14:12452542-12453430		chr14:12452542-12453430	0.176998	0.216597	0.523901	0.166526	0.0788498	0.86763	0.118596	0.0547611	1	0.119427	-0.532226	0.136593	0.141584	-0.162721	0.882491	1.49817	3.21276	0.00098751
chr14:63514718-63515576		chr14:63514718-63515576	0.0347674	0.475499	0.544246	0.0105174	-1.59237	0.0334677	0	0.936366	1	0.0209521	-0.462626	0.716076	0.0209754	-0.196451	0.978471	1.49817	5.98617	8.22e-07
chr14:120432341-120433044		chr14:120432341-120433044	0.0616331	0.340979	0.569417	0.0385639	-0.58338	0.302369	0	0.0453008	1	0.0335234	-0.769007	0.222537	0.0524385	0.0899155	1	1.74787	5.15945	3.99e-08
chr15:64312342-64313169		chr15:64312342-64313169	1.10782	0.195449	0.288458	0.946569	-0.140157	0.54907	1.06737	0.0693212	1	0.991035	-0.0442933	0.935859	0.970113	-0.0708376	0.963824	0.749086	-0.386037	1
chr15:81831184-81832089		chr15:81831184-81832089	1.04618	0.171979	0.395679	0.855418	-0.247928	0.240444	1.06737	0.137517	1	0.932369	-0.0712115	0.880061	0.807553	-0.285792	0.595306	8.48965	3.03262	2.87e-06
chr15:92661360-92662274		chr15:92661360-92662274	0.238631	-0.152346	0.668482	0.215607	-0.34257	0.28305	0.237192	0.120791	1	0.324758	0.475819	0.119862	0.230729	-0.148517	0.922423	1.24848	2.27056	0.219926
chr16:18061179-18062012		chr16:18061179-18062012	0.0489904	0.0190509	1	0.036811	-0.515406	0.417273	0	0.163137	1	0.0335234	-0.628144	0.405766	0.0576824	0.363969	0.835757	1.74787	5.29696	9.55e-08
chr16:50165335-50166132		chr16:50165335-50166132	0.0252854	0.276439	0.828669	0.00876453	-1.48545	0.0776484	0	1.25829	1	0.0209521	-0.0582359	1	0	-2.30539	0.246938	1.49817	6.41243	1.55e-07
chr16:87593834-87594705		chr16:87593834-87594705	0.102722	-0.377128	0.284082	0.0823866	-0.762293	0.0166312	0.118596	0.432324	1	0.184379	0.836075	0.00603618	0.110121	-0.134715	0.919937	1.49817	3.60508	0.000123316
chr16:91182584-91183571		chr16:91182584-91183571	0.0995612	-0.503515	0.196704	0.13848	0.170592	0.74599	0.118596	0.383825	1	0.129903	0.0392806	0.985447	0.131096	0.0796985	0.966659	1.49817	3.55445	0.00570297
chr17:25430174-25431059		chr17:25430174-25431059	0.0805972	-0.358512	0.335239	0.0806337	-0.338949	0.427876	0.118596	0.794894	1	0.111046	0.29126	0.577868	0.110121	0.264749	0.807775	1.24848	3.72848	8e-05
chr17:25521465-25521819		chr17:25521465-25521819	0.00632135	-1.3256	0.268159	0.0157762	0.214986	0.955193	0	1.85975	1	0	-3.28819	0.0336272	0.0157316	0.453606	0.956728	1.49817	7.32497	2.87e-06
chr17:81432433-81433332		chr17:81432433-81433332	0.0347674	-0.208028	0.845625	0.0333052	-0.27044	0.806984	0	0.488907	1	0.0209521	-0.993141	0.267486	0.0681701	1.0072	0.369367	1.24848	5.14906	0.000616939
chr17:83614675-83615603		chr17:83614675-83615603	0.0237051	-1.00367	0.134823	0.0455756	0.241954	0.815504	0	0.413945	1	0.0377138	-0.113015	0.958488	0.0262193	-0.470445	0.840827	1.74787	5.59652	1.32e-05
chr18:10793397-10794223		chr18:10793397-10794223	0.0205444	-0.405768	0.645495	0.0262936	0.0857035	0.967097	0	1.07387	1	0.00838084	-1.63184	0.0882553	0.036707	0.727781	0.740397	1.24848	5.8495	7.14e-06
chr18:25150738-25151556		chr18:25150738-25151556	0.0600528	0.526846	0.403651	0.0262936	-1.0518	0.101716	0	0.194164	1	0.0481899	0.0462333	0.989662	0.0262193	-0.703935	0.750731	1.24848	4.81387	0.00173272
chr18:35724480-35725384		chr18:35724480-35725384	0.178578	0.266978	0.421654	0.115692	-0.601567	0.0494649	0.118596	0.0738699	1	0.155046	-0.034276	0.985872	0.178291	0.21724	0.830458	1.49817	3.23253	0.00249333
chr18:83526949-83527804		chr18:83526949-83527804	0.0316067	0.140721	0.925227	0.0140232	-1.25894	0.146395	0	0.859745	1	0.0230473	-0.399831	0.81407	0.0209754	-0.278914	0.983165	1.74787	6.15945	1.01e-05
chr19:53216615-53217491		chr19:53216615-53217491	0.257595	-0.497866	0.0965382	0.383886	0.33101	0.288966	0.355788	0.251285	1	0.314282	-0.0835837	0.927685	0.388045	0.276956	0.687216	1.49817	2.15269	0.335087
chr19:55218103-55218997		chr19:55218103-55218997	0.788588	0.174213	0.462313	0.639811	-0.260836	0.290166	0.770875	0.105121	1	0.657896	-0.193043	0.589975	0.91243	0.365658	0.385095	2.12241	1.46618	0.496734
chr2:31657918-31658852		chr2:31657918-31658852	0.0126427	-1.76448	0.0123147	0.0420697	0.36699	0.697233	0	0.609202	1	0.029333	-0.304674	0.831353	0.0629262	1.0216	0.402822	1.24848	5.28878	0.000609579
chr2:118529078-118529961		chr2:118529078-118529961	0.0300264	-1.07406	0.0460523	0.0788808	0.880567	0.0747629	0	0.0312256	1	0.0230473	-1.3688	0.0369317	0.0786578	0.694614	0.525199	1.49817	4.90464	8.58e-05
chr2:127001181-127002023		chr2:127001181-127002023	0.0316067	-0.859279	0.166527	0.0683633	0.704025	0.231674	0	0.132764	1	0.0272377	-0.997889	0.195354	0.0576824	0.329617	0.863712	1.49817	5.02012	0.000238964
chr2:172476574-172477335		chr2:172476574-172477335	0.137489	0.161142	0.757544	0.134974	0.116684	0.859632	0.118596	0.383825	1	0.104761	-0.357692	0.588027	0.0681701	-0.890348	0.39466	1.74787	3.7734	0.00469704
chr3:107515710-107516601		chr3:107515710-107516601	0.207024	-0.823461	0.000165249	0.525872	1.23429	5.14e-12	0.355788	0.318067	1	0.228378	-0.579582	0.0348431	0.152072	-1.08881	0.0207804	2.6218	3.0015	0.000386072
chr3:149657379-149658241		chr3:149657379-149658241	0.00316067	-2.4631	0.0100772	0.0140232	-0.369976	0.81218	0	1.58844	1	0.00838084	-1.06247	0.440664	0	-1.97524	0.435942	2.49695	8.19742	9.48e-15
chr4:12903539-12904352		chr4:12903539-12904352	0.00632135	-1.81102	0.0402235	0.0105174	-1.02205	0.311692	0	1.43232	1	0.0209521	0.171246	0.97288	0.0104877	-0.470445	0.886603	1.99756	7.2759	3.08e-10
chr4:98382755-98383623		chr4:98382755-98383623	0.557859	-0.0418752	0.889736	0.532883	-0.132261	0.593293	0.592981	0.113763	1	0.597135	0.0948556	0.7694	0.613531	0.125297	0.824693	1.24848	1.10803	0.705193
chr4:102635725-102636513		chr4:102635725-102636513	0.0173837	-1.39599	0.0249315	0.0315523	-0.344441	0.678021	0	0.508273	1	0.0502851	0.569795	0.493714	0.0314631	-0.126062	0.984696	1.74787	5.712	1.28e-07
chr4:124652533-124653436		chr4:124652533-124653436	0.428271	0.349084	0.160237	0.275206	-0.558048	0.0262433	0.355788	0.0925391	1	0.400185	0.171764	0.678014	0.319875	-0.204641	0.837457	1.24848	1.74726	0.482131
chr4:153568427-153569342		chr4:153568427-153569342	0.0252854	-1.23813	0.0366346	0.0613517	0.454174	0.492362	0	0.132764	1	0.0544755	0.1954	0.866157	0.0314631	-0.530452	0.808918	1.49817	5.02012	0.000198826
chr5:30044764-30045582		chr5:30044764-30045582	0.0331871	-0.498434	0.5476	0.0473285	0.214986	0.843951	0	0.342687	1	0.0314282	-0.517668	0.676242	0.036707	-0.0938817	1	1.49817	5.26269	0.00144956
chr5:38624267-38624998		chr5:38624267-38624998	0.00632135	-1.07406	0.336894	0.00701162	-0.855403	0.435004	0	2.07387	1	0.00419042	-1.3688	0.281206	0	-1.48981	0.538961	1.74787	8.15945	6.38e-15
chr5:65542068-65543002		chr5:65542068-65543002	0.0252854	-0.501169	0.500407	0.0262936	-0.399723	0.630236	0	0.717726	1	0.0335234	0.0722956	0.981799	0.0314631	0.10342	1	1.24848	5.41654	3.93e-06
chr5:88886680-88887568		chr5:88886680-88887568	0.0442494	0.39488	0.641416	0.0227878	-0.860302	0.336538	0	0.547801	1	0.0230473	-0.77598	0.502187	0.0104877	-1.39027	0.543659	2.12241	6.10056	1.6e-05
chr5:101940525-101941396		chr5:101940525-101941396	0.0221247	-0.711488	0.538129	0.0403168	0.478021	0.63144	0	0.740446	1	0.0188569	-0.863164	0.621715	0.0104877	-1.19173	0.797896	1.74787	6.00418	0.00173095
chr5:112307646-112308547		chr5:112307646-112308547	0.0252854	-1.39194	0.0115441	0.0525872	-0.0596359	0.982347	0	0.00348058	1	0.0356186	-0.719711	0.350837	0.131096	1.53256	0.0354022	1.99756	5.32372	3.34e-06
chr5:139230747-139231516		chr5:139230747-139231516	0.0853382	-0.392234	0.276082	0.129715	0.489609	0.134122	0.118596	0.687979	1	0.0586659	-0.981615	0.0097092	0.141584	0.543548	0.44663	1.49817	3.87328	5.38e-06
chr5:140197421-140198332		chr5:140197421-140198332	0.120106	-0.395094	0.372218	0.133221	-0.176438	0.777205	0.118596	0.194164	1	0.165522	0.255099	0.685313	0.167803	0.255925	0.811072	1.49817	3.35715	0.0377615
chr6:73270228-73270657		chr6:73270228-73270657	0.0110624	-0.588632	0.598822	0.00701162	-1.21797	0.207904	0	1.76353	1	0.00628563	-1.23756	0.300525	0.0104877	-0.118973	1	1.74787	7.53142	1.2e-11
chr6:91979379-91980239		chr6:91979379-91980239	0.0347674	-0.410845	0.58836	0.0508343	0.36699	0.642244	0	0.342687	1	0.0230473	-1.01517	0.242027	0.0419508	0.0951522	0.98815	1.49817	5.26269	0.000170883
chr7:29481275-29482167		chr7:29481275-29482167	0.0268657	-0.921207	0.241908	0.0508343	0.314522	0.745535	0	0.308335	1	0.0544755	0.44204	0.703454	0.0104877	-1.63603	0.457937	1.24848	4.94261	0.0146823
chr7:49587258-49588070		chr7:49587258-49588070	0.0205444	-1.0543	0.111776	0.0473285	0.56291	0.423344	0	0.567979	1	0.0377138	0.0898023	0.985002	0.0104877	-1.36952	0.458952	1.24848	5.24069	0.000227318
chr7:98374284-98375188		chr7:98374284-98375188	0.126427	-0.364259	0.340543	0.178796	0.362328	0.334241	0.118596	0.142817	1	0.134094	-0.215192	0.741828	0.131096	-0.184433	0.923714	1.74787	3.52085	0.00267785
chr7:99625751-99626617		chr7:99625751-99626617	0.0458298	-0.344706	0.633383	0.0385639	-0.636491	0.319414	0	0.00348058	1	0.0481899	-0.202794	0.873554	0.110121	1.22116	0.132906	1.12363	4.44896	0.0044289
chr7:109659816-109660673		chr7:109659816-109660673	0.0173837	-1.30135	0.0444332	0.0333052	-0.135511	0.930016	0	0.588443	1	0.039809	0.219298	0.861565	0.0314631	-0.0385992	1	1.74787	5.81153	1.13e-07
chr7:120835276-120836060		chr7:120835276-120836060	1.66093	0.241646	0.129921	1.37603	-0.161688	0.41336	1.54175	0.0214025	1	1.4436	-0.0611234	0.878332	1.33194	-0.180276	0.732766	2.49695	0.650013	1
chr7:139701517-139702349		chr7:139701517-139702349	0.018964	-0.975655	0.141565	0.0175291	-1.0535	0.12512	0	0.740446	1	0.00838084	-1.99092	0.012373	0	-2.82323	0.0882693	4.49452	8.16656	2.75e-28
chr7:140717041-140717802		chr7:140717041-140717802	0.0110624	-1.13295	0.164255	0.0105174	-1.14758	0.1921	0	1.32541	1	0.0209521	0.0292269	1	0.0104877	-0.58292	0.796828	1.99756	7.09902	3.01e-12
chr8:26986714-26987330		chr8:26986714-26987330	0.00790169	-1.17359	0.245804	0.0140232	-0.200051	0.88199	0	1.71773	1	0.00838084	-0.915632	0.497703	0.0104877	-0.167882	1	1.49817	7.09051	3.32e-08
chr8:47711612-47712241		chr8:47711612-47712241	0.0158034	-0.544238	0.649173	0.019282	-0.154247	0.967553	0	1.32541	1	0.0104761	-1.0547	0.425066	0.0262193	0.529555	0.826086	1.24848	6.17143	0.000180439
chr8:85700334-85701129		chr8:85700334-85701129	0.0316067	0.803686	0.268825	0.0122703	-0.994467	0.255874	0	1.25829	1	0.00419042	-2.23756	0.0218947	0.0209754	0.154046	1	1.24848	6.08396	4.46e-07
chr8:87960169-87960998		chr8:87960169-87960998	0.0379281	0.318259	0.686422	0.00525872	-2.71575	0.000119285	0	0.717726	1	0.00838084	-2.01517	0.0133133	0	-2.84595	0.0921442	3.99513	7.75639	7.88e-24
chr8:109479518-109480293		chr8:109479518-109480293	0.018964	-0.551157	0.514121	0.019282	-0.485453	0.589049	0	1.07387	1	0.00628563	-1.98479	0.0343217	0.0157316	-0.400543	0.903587	2.49695	7.19742	2.95e-13
chr8:124520311-124521214		chr8:124520311-124521214	0.614751	0.115821	0.709942	0.567942	-0.0535861	0.926984	0.592981	0.0778099	1	0.509136	-0.254355	0.525208	0.513897	-0.195308	0.864267	5.24361	3.08162	0.00116311
chr9:27065627-27066542		chr9:27065627-27066542	0.0426691	0.0487982	0.973485	0.0350581	-0.323433	0.702842	0	0.377876	1	0.039809	-0.0624729	0.985916	0.0209754	-0.790813	0.630266	1.24848	5.02168	0.00014111
chr9:34545437-34546341		chr9:34545437-34546341	0.0410888	0.136508	0.879961	0.0350581	-0.174056	0.888223	0	0.488907	1	0.0251425	-0.707045	0.397357	0.0314631	-0.147124	0.984696	1.24848	5.14906	5.47e-05
chr9:72446307-72447061		chr9:72446307-72447061	0.0110624	-1.64753	0.0192538	0.0315523	0.177512	0.917913	0	0.884836	1	0.0272377	-0.0822814	0.980456	0.0104877	-1.04235	0.595179	1.99756	6.44191	4.66e-10
chr9:83509866-83510763		chr9:83509866-83510763	0.0331871	-0.498434	0.610452	0.0438227	0.0574452	0.956871	0	0.342687	1	0.0314282	-0.517668	0.736057	0.0471947	0.266521	0.8733	1.49817	5.26269	0.00349382
chr9:97171837-97172668		chr9:97171837-97172668	0.120106	-0.643773	0.0172157	0.19282	0.322902	0.281943	0.118596	0.00806785	1	0.171807	0.07447	0.912649	0.183535	0.189545	0.849745	1.24848	2.91404	0.00622749
chr9:116104337-116105204		chr9:116104337-116105204	0.0331871	-0.0036692	1	0.0333052	0.0133526	1	0	0.695358	1	0.0125713	-1.50549	0.103666	0.0419508	0.491081	0.812435	1.24848	5.39007	0.00059235
chr9:118926309-118927043		chr9:118926309-118927043	0.13907	0.0208531	0.974391	0.106927	-0.489029	0.237368	0.118596	0.274783	1	0.129903	-0.103976	0.922153	0.131096	-0.0403322	1	2.99635	4.45498	1.11e-06
chrX:12080097-12080806		chrX:12080097-12080806	0.221247	-0.102523	0.858018	0.268195	0.306847	0.42577	0.237192	0.264867	1	0.20114	-0.26492	0.666307	0.199266	-0.218763	0.90105	1.24848	2.41654	0.330436
chrX:47850743-47851549		chrX:47850743-47851549	0.00632135	-1.14117	0.348354	0.0122703	-0.032941	1	0	2.01729	1	0.00419042	-1.4302	0.371381	0.0104877	0.154046	1	1.24848	7.17143	8.9e-06
chrX:52911776-52912688		chrX:52911776-52912688	0.717473	0.0879613	0.715124	0.659093	-0.0907789	0.7535	0.711577	0.0783158	1	0.699801	0.0300346	0.947515	0.613531	-0.181269	0.784694	1.74787	1.28126	0.556509

## Sheet: TableS2. Gene list of 6h sample
Table S2. List of genes enriched in 6hr sample
Map2
ACSL3
COP1
Gm6185
Adat2
Mbd3
Gm21312
Trhde
R3hdm2
Ankfn1
Pitpnc1
Gm35135
Exd2
Gm9745
Gm5141
Lpcat1
Rnf180
Slc26a8
Zfp804a
Mertk
Ralgapa2
Serinc2
Gm31891
Lypd4
Dmrtc2
Arhgef1
Gm39043
Gm44993
Fah
Inpp5f
Gm34419
Rad23a
Gadd45gip1
Pard3
Ppp1r2-ps9
Tenm1
Pcdh11x
Il1rapl2
Usp9y
pseudo
Lrch1
Creb5
Tmem164
Ms4a7
Rbm43
Sidt1
Adgrv1
Gpc5
Antxr1
Gm44416
Dlgap2
Cacna1b
Arap2
Gm43753
Gpr39
Gm32773
Atxn1
Car5b
C530044C16Rik
Gm44109
LOC118567561
Gm14133
Gm14130
Cntnap5b
Gng7
Gm7790
Adgrb1
Sorcs1
Arhgap33os
Gm29260
Utrn
Dnajc6
Mvk
Smad1
Cfap77
Sdhaf3
Nrxn1
Bicdl1
Mib1
Fastkd3
Gm48556
Magi2
Gm50271
Oca2
Mon2
Ccnb3
Mctp2
Gm44128
Smarcad1
Far1
Far1os
Gm52669
Pde4b
Gm41790
Gm37240
Arfip1
Gm29536
A530065N20Rik
Baz1b
Meis2
Dis3l2
Gm28375
4930519G04Rik
Dnm3
Tdrd9
Mzf1
Robo1
Vwa8
Tmem117
Phf21a
Kif7
Mir9-3hg
Rbfox3
Gm17916
Gm20716
Adnp
Ppp6r2
Dyrk1a
Zmat4
Otogl
Tecpr2
Magi2
Nck1
Kdm3a
Zdhhc20
Gm30015
Morrbid
Esr1
Arhgap21
Gm28919
Gm45062
Umad1
Gm10739
Ctdspl
Tlk2
Nsun3
Unc5d
Nav3
Taf2
Arl5b
Nsun6
D030028A08Rik
Vmn2r101
Foxp2
Abca12
Gm48721
Adam22
Epb41l4a
Gm48943
Gm23615
Pdzd4
4930578I06Rik
Lrp1b
Mdga1
Gm15218
Brip1os
Med13
Cops2
Txndc16
Dpp6
Dlg2
Gm8973
Frmpd2
Bmp2k
Gm36736
Cntnap5c
Fam135b
Slc6a20b
Gm10739
Spink5
Gm34973
Megf10
Cadps2
Slc6a20b
Pcdh11x
Tox
Nphp4
Letm2
Prkn
Chm
Slc4a1ap
Acad10
Cacna1b
Cngb1
Npsr1
Vat1l
Sgcz
Ablim1
Bbx
ENSMUSG00000120119
Rybp
Astn2
Nav2
Tafa1
Pi4ka
Cdh4
Hmgcll1
Utrn
Capn2
Gm37885
Dagla
Mpp2
Rps6-ps2
Mob4
Acacb
E130114P18Rik
Gm37853
Gm37754
Zfp120
Gm37013
Gm38666
Gm37388
Pcdhb16
Ephb1
Kansl1l
Tigit
Gm8993
Shisal2a
Rabepk
Marchf1
D6Wsu163e
Gm13930
Cpne5
Peli3
4732440D04Rik
Zfp606
Gm32027
Snx24
4732465J04Rik
Galnt14
Gm49878
Gm49877
Nek6
Diras1
4921504E06Rik
Gm13345
Zfp959
Vmn2r70
Slc16a10
Atr
Vmn2r53
Gm30532
Nalf1
Gm13057
LOC118568428
Kcnt2
Kcnip4
Npas3
Hook3
Kazn
Igf1r
Camta1
Tnfrsf9
Kazn
6330411D24Rik
Gm31166
Thsd7a
2810429I04Rik
Grip1
Gm47027
Cidea
Gm33404
Cdk19
9330158H04Rik
Pard3b
Rnf217
Hcrtr2
Gm13561
Gm13564
Dmd
Mast4
Lrrn1
LOC118568723
Epsti1
ENSMUSG00000120248
Gm7988
2210408I21Rik
LOC118568040
Col28a1
C230014O12Rik
Gm38389
Rbm33
Fbn2
Hpse
Map3k2
Mgat4c
Parg
Zfp438
Ank1
Mbd5
Med12l
Pde5a
4930447N08Rik
Pik3c2a
Gm40453
1700022A22Rik
Gm36228
Uba6
Zfpm1
Ctnna3
Hecw1
Ica1
LOC118567417
Fam81a
Tenm2
Pcdh9
Gpc5
Gucy2e
Slc5a1
C230012O17Rik
Gpr63
Gm11906
Pdlim1
Cux1
Gm16599
Edem3
Ppp2r5e
Asah2
Gm47507
Sh3bp5
Col4a4
LOC118567809
Dennd5a
Gm43731
Carmil1
Rybp
Ctnna2
Hs3st5
Eya1
Gm34067
Agxt
Eps8
Gm16233
Clca4a
Csnk2a1
Col18a1
Fam149b
Gm30054
Gm5441
Hecw2
Dtwd1
Ftcd
Lrrn4
Grm5
Gm31135
Gm50021
Ttc27
Neb
Celf2
Cchcr1
Enox2
D7Ertd443e
Gm32498
ENSMUSG00000120418
A530021J07Rik
Impg1
Kcnh5
1700069L16Rik
Pcsk6
Pik3ca
Ntrk3
Lcorl
Nsmce2
Sh3d19
Macroh2a1
Akap6
Xkr4
Atxn1
Gm44629
Gm32683
Panx1
Cntnap5a
Gm30340
Zfp385b
Scgb1b9-ps
Spata5
Gm34678
Rgl3
Fgd6
Gm38122
Fryl
Gm18612
Plpp4
Htt
Prkcg
Stk33
Zfp282
Dnah2
Ube2ql1
Myo5a
Ndufaf2
Gm34623
Fbxw10
Mpdz
Coq8a
Gm39498
Gm46392
Adcy3
Cenpo
Csnk1e
Ism1
Fgfr2
Chst15
Olfr53
Taok1
Pik3c2g
Abca7
Gm35822
Prok2
Olfr1362
Gm41042
Ush2a
Ptpn21
Peg10
Pik3cb
Macrod2
Ppm1l
Gm5843
Gtf2f2
Klhl13
Nrde2
Gm15943
Tfap2d
Tnrc6c
Brip1os
Med13
Gphn
Gm40505
Eif2ak4
Bahcc1
Gm11772
Enox1
Pwwp4c
Lpar1
Gm32499
Dlg2
Gm32353
Crocc2
Npas3
Bach2
Garnl3
Ryr2
Gm10338
Gm52639
Limch1
Dcc
Lmntd1
Ephb1
Adgrg6
Prr5l
Med25
Gm43824
Marchf1
Htt
Gm55330
Gm5624
Lrrc55
Lrrc55os
Tbc1d5
Unc13c
Lpp
Gm44717
LOC118567540
Ctdspl2
Anapc1
Gm46348
Olfr705
Nmu
Chsy3
Adamts18
Htr4
Dner
Mctp1
Gm18563
Olfr1229
Kcnip4
Slc35a2
Usp29
Gm36284
Kctd1
4933424G05Rik
Gm18978
Ebf1
1700026F02Rik
Lhfpl3
Vps45
Smim43
Mageb18
Ank3
Nckap5
Slc26a3
Kif1b
Syndig1
C530025M09Rik
Sgf29
Sult1a1
Srrm1
Scn5a
Eqtn
Lmx1b
Nmnat2
Gm48606
Thra
ENSMUSG00000120703
H2-K1
LOC118568331
Ppp3cc
Gabrq
Psd3
Itga2
ENSMUSG00000074981
Kpna6
St18
Eml4
Tmem33
Pcsk6
Gm45213
Gm11464
Gm14022
Vinac1
Adamts9
Ccdc171
Gm9282
Adcy1
Esrrb
ENSMUSG00000121169
Samd14
Gm45323
Tenm3
Cd276
Fzd10os
Gm8091
Zyg11b
Tnni1
Hk1
Cask
Gpr82
Plekha6
Arap1
Snx18
St8sia5
Rims4
Bcas3
Il1rapl2
Stmnd1
Vldlr
Commd10
Cblb
Atrn
Tspear
Nlrp9b
Adcy2
Phf21a
0610043K17Rik
Gpc6
BC051142
Gm3084
LOC68395
Gm36284
Trim25
Mien1
Grb7
Opn3
Carmil1
Dnajc25
Gpatch3
Gm49387
Hacl1
AW554918
Fam186a
Macrod2
Prep
2310075K07Rik
Zfp618
1700041B01Rik
Elfn2
Tctn2
Mylk
Arhgap6
Il4i1
Nup62
Gm35170
Ppp3ca
Abca12
Celf2
Gm46038
Gm40437
Foxr2
Chd7
Mgmt
Mef2a
Lysmd4
Agbl3
Gm14169
LOC118568728
Ttc7
Dnmt3l
Pik3ap1
Trpm3
Poln
Nrd1
Magea4
Tenm3
Mical3
LOC118567385
Olfr172
Rbms3
Gm27243
Wscd2
Clnk
Cd80
Gm30215
Slc26a3
Ube2q2
Htr1f
Syn3
Fbxo44
Gm30524
Gm42221
Tnip3
Hectd2os
Hectd2
Rfx4
Phf21a
Srgap3
Gm26692
Tmem200a
Cdk5rap2
Camk1d
Cdyl2
Gm27211
1700123O12Rik
Arhgap11a
Arhgef10l
Itga9
Gm29767
Ecpas
Chat
Morn1
Rer1
Bahcc1
9530036O11Rik
Pvt1
Cast
Fras1
4931428L18Rik
Mark1
Gm38251
Dclre1c
C9
Fam172a
Ccdc170
Creb5
Synpo2
Phactr4
Grin2b
Osbp2
Mylk
Smyd3
Uchl1os
Slit3
Gm46277
Bmper
Pbx4
Sirt2
Nfkbib
Hspa9
Kdm2a
9130410C08Rik
Gm12830
Spag17
Chd7
Gm15520
Ntm
Flt3
Pdyn
D930032P07Rik
Mon2
LOC118568677
LOC118568678
Hspa12a
Mef2c
Lrp8
Lrp8os2
Cdon
Slc13a4
Amfr
Mapk10
BC051142
Enox1
Mpc2
Serinc5
Lnpep
Ctxn2
Rad17
Atp7a
Vdac2
Phf21b
ENSMUSG00000120651
Dscam
Nfasc
Rbm28
Nell1
Gm15270
Gm40615
Enox2
Lrp1b
Gdpd5
Cdk5rap1
Mast4
Gm17160
Gm12153
Boc
Smim3
Slc9a5
Fhod1
Fam131c
Dpysl2
Kat14
Sgms2
Hrh2
9630014M24Rik
Wipf2
Med8
Hps4
Dlx5
Ntm
St6galnac3
Med13l
Camkmt
Speer5-ps1
Cecr2
Lpar3
Zbtb46
Ano2
Immp2l
Cadm2
Fam83a
Gabrg1
Setbp1
Adam12
Slit3
LOC118567655
Xkr4
Snx8
Lhfp
Gfra1
Bcl9
Gm29502
Pbx4
Ctif
9530026P05Rik
Adamts9
Ncor1
Golga1
Mib1
Baiap2
Gm38524
Xkr6
Olfr771
Rnf19b
Gm35446
ENSMUSG00000120030
Gm36459
Ube2cbp
Cadm2
Naa16
Gm27164
Gm32934
Homer1
1700026F02Rik
Pde4b
Wdr41
Gm36071
Smurf1
Trp53bp1
Scn8a
Epb41l3
Usp32
Btbd2
Gm32561
Tox2
Stk32a
Septin2
Map3k7
Xkr4
9530020I12Rik
Gm36134
Hyls1
Pus3
Nfix
Gm48421
Rassf3
Fgfr2
Dmbt1
Gm32740
Gm32679
Rgl1
Zfp704
Chmp7
Nxpe4
Xrn1
Gm16794
Mthfs
Gm48447
Olfr376
Esp16
Lbp
Tpk1
9430018G01Rik
Gm45935
Setdb2
Dnm3
Mark3

## Sheet: Table S3. PCA of 6hr sample
Table S3. Principle component analysis of 6hr sample
Genes	pvalue	Cluster 1	Cluster 2	Cluster 3	Cluster 4	Cluster 5	Cluster 6
Map2	p-val0	-4.04613	-4.47088	8.07571	-4.25612	-2.25759	5.65349
ACSL3	p-val0	-4.12964	-4.44542	7.89076	-3.85806	-1.80869	5.77045
COP1	p-val0	-4.01764	-3.68167	7.86847	-3.68105	-1.63358	5.61509
Gm6185	p-val0	-3.87887	-3.90516	7.89133	-3.34589	-1.84595	5.57324
Adat2	p-val0	-3.83451	-4.25804	7.87453	-3.79455	-1.7108	5.68844
Mbd3	p-val0	-4.11372	-4.46018	8.01098	-3.56004	-1.75368	5.55534
Gm21312	p-val0	-3.48999	-3.81228	7.58906	-3.32601	-1.54624	5.81421
Trhde	p-val0	-4.09902	-4.34814	8.10896	-3.40462	-1.73003	5.375
R3hdm2	p-val0	-3.85632	-4.32536	7.87117	-3.6574	-1.73487	5.68737
Ankfn1	p-val0	-3.94527	-4.13597	7.93889	-3.70047	-1.53472	5.55406
Pitpnc1	p-val0	-3.81043	-3.98385	7.8905	-3.53517	-1.74177	5.58292
Gm35135	p-val0	-3.60771	-4.15641	7.86884	-4.28336	-1.19978	5.58186
Exd2	p-val0	-3.99562	-4.09281	7.97411	-3.42215	-2.15375	5.58761
Gm9745	p-val0	-3.92295	-4.05898	7.88596	-3.85942	-1.53833	5.63068
Gm5141	p-val0	-3.75261	-4.11786	7.72104	-3.56998	-1.11402	5.68532
Lpcat1	p-val0	-3.60587	-3.97766	7.71115	-3.57423	-1.5997	5.76064
Rnf180	p-val0	-4.10761	-4.43232	8.03594	-4.14175	-1.88118	5.62729
Slc26a8	p-val0	-4.02556	-4.55348	7.8393	-3.7509	-1.85284	5.82287
Zfp804a	p-val0	-3.56922	-3.98206	7.55811	-3.34606	-1.51107	5.89783
Mertk	p-val0	-3.9727	-4.37477	7.83077	-3.63435	-1.74661	5.76912
Ralgapa2	p-val0	-3.9262	-4.78862	8.20628	-3.47186	-1.19887	5.1146
Serinc2	p-val0	-4.05875	-4.25669	8.05751	-3.60176	-1.69165	5.46046
Gm31891	p-val0	-3.83507	-3.82792	7.85272	-3.71856	-1.02273	5.46646
Lypd4	p-val0	-3.56501	-3.88996	7.79746	-3.48762	-1.42438	5.56202
Dmrtc2	p-val0	-3.56501	-3.88996	7.79746	-3.48762	-1.42438	5.56202
Arhgef1	p-val0	-3.81239	-4.35114	7.81735	-3.62101	-1.22683	5.62945
Gm39043	p-val0	-3.59038	-4.35916	7.91992	-3.53098	-1.65157	5.53556
Gm44993	p-val0	-3.59038	-4.35916	7.91992	-3.53098	-1.65157	5.53556
Fah	p-val0	-3.10865	-2.99333	7.46301	-2.70201	-1.46834	5.528
Inpp5f	p-val0	-4.28135	-4.41653	7.9539	-3.63456	-1.46758	5.60278
Gm34419	p-val0	-3.52296	-4.06144	7.75387	-3.48488	-1.44009	5.65274
Rad23a	p-val0	-3.31117	-3.15758	7.35997	-2.94152	-1.38825	5.83109
Gadd45gip1	p-val0	-3.31117	-3.15758	7.35997	-2.94152	-1.38825	5.83109
Pard3	p-val0	-3.78054	-4.50664	7.7233	-2.99169	-1.27546	5.6651
Ppp1r2-ps9	p-val0	-3.6202	-3.87481	7.58846	-3.26768	-1.63903	5.86336
Tenm1	p-val0	-4.05047	-4.34893	7.81057	-3.78018	-1.69106	5.81922
Pcdh11x	p-val0	-4.65922	-4.54378	7.97632	-3.52897	-1.53753	5.6469
Il1rapl2	p-val0	-4.48097	-4.31066	8.48273	-3.7711	-2.23097	5.08731
Usp9y	p-val0	-4.86992	-4.72848	8.14565	-3.6371	-1.59439	5.50093
Lrch1	pval<0.0001	-3.94853	-4.65846	7.90809	-3.31024	-1.79081	5.66619
Creb5	pval<0.0001	-3.85297	-3.80576	7.97332	-3.3123	-1.83085	5.4375
Tmem164	pval<0.0001	-3.60332	-3.55138	7.87248	-3.486	-1.44561	5.41281
Ms4a7	pval<0.0001	-3.30135	-4.46338	8.14412	-3.64564	-1.45688	5.11853
Rbm43	pval<0.0001	-4.46703	-4.08095	7.96089	-4.22202	-1.24633	5.62572
Sidt1	pval<0.0001	-3.12705	-3.44481	7.60478	-3.09	-1.34739	5.53523
Adgrv1	pval<0.0001	-4.1032	-3.64905	7.66374	-3.18873	-1.70999	5.84
Gpc5	pval<0.0001	-3.88683	-3.54617	7.62365	-3.66887	-1.44038	5.85962
Gm44416	pval<0.0001	-3.68281	-3.91695	7.78602	-3.66101	-1.84064	5.75516
Antxr1	pval<0.0001	-3.68281	-3.91695	7.78602	-3.66101	-1.84064	5.75516
Dlgap2	pval<0.0001	-3.47244	-4.68588	8.01584	-3.45334	-1.67654	5.42189
Cacna1b	pval<0.0001	-3.52073	-4.18803	8.06012	-3.57888	-1.26245	5.22657
Arap2	pval<0.0001	-4.32388	-4.25305	7.56677	-4.24612	-1.90773	6.26683
Gm43753	pval<0.0001	-4.32388	-4.25305	7.56677	-4.24612	-1.90773	6.26683
Gpr39	pval<0.0001	-3.9642	-4.76853	7.82625	-3.39073	-1.0662	5.65521
Gm32773	pval<0.0001	-4.19349	-4.62632	8.44162	-4.27151	-2.39215	5.29913
Atxn1	pval<0.0001	-4.56555	-4.41874	7.3575	-3.79507	-2.33926	6.5508
Car5b	pval<0.0001	-3.51824	-4.76757	7.59754	-3.27927	-1.98773	6.03574
C530044C16Rik	pval<0.0001	-2.93844	-3.35431	7.83268	-3.30616	-2.02033	5.32161
Gm44109	pval<0.0001	-2.93844	-3.35431	7.83268	-3.30616	-2.02033	5.32161
LOC118567561	pval<0.0001	-2.62477	-2.00003	6.96823	-2.10295	-1.34027	5.44868
Gm14133	pval<0.0001	-2.93778	-3.99447	7.75203	-2.65171	-2.05541	5.42621
Gm14130	pval<0.0001	-2.93778	-3.99447	7.75203	-2.65171	-2.05541	5.42621
Cntnap5b	pval<0.0001	-4.90367	-3.46097	8.20039	-4.33021	-1.83201	5.44239
Gng7	pval<0.0001	-2.80005	-2.26215	7.00931	-1.86895	-1.36799	5.50499
Gm7790	pval<0.0001	-4.23074	-3.65362	8.05401	-3.00808	-0.720423	4.96979
Adgrb1	pval<0.0001	-2.8077	-3.33475	7.6852	-3.54675	-1.56262	5.47064
Sorcs1	pval<0.0001	-4.65328	-3.19514	7.7902	-3.58285	-2.10841	5.82554
Arhgap33os	pval<0.0001	-3.55519	-3.33653	7.62575	-3.13986	-1.06008	5.58317
Gm29260	pval<0.0001	-3.99323	-5.92456	7.67224	-3.66774	-2.74941	6.27671
Utrn	pval<0.0001	-3.72949	-4.05803	7.88473	-3.70322	-1.08117	5.54454
Dnajc6	pval<0.0001	-3.75473	-2.99836	7.85845	-3.29201	-1.3967	5.33172
Mvk	pval<0.0001	-3.8978	-4.29417	6.35628	-4.07135	-1.41166	7.42589
Smad1	pval<0.0001	-2.95614	-3.12062	7.38422	-3.48465	-1.25535	5.83064
Cfap77	pval<0.0001	-3.14899	-2.99801	7.37294	-2.16717	-1.84942	5.64824
Sdhaf3	pval<0.0001	-4.67609	-4.21128	6.92997	-3.45909	-1.29749	6.84985
Nrxn1	pval<0.0001	-3.18767	-3.92343	7.6715	-3.56862	-0.706302	5.53394
Bicdl1	pval<0.0001	-4.30484	-4.08618	7.96203	-3.20103	-2.14712	5.72471
Mib1	pval<0.0001	-1.5559	-1.70234	5.53668	-1.59761	-0.850127	6.29998
Fastkd3	pval<0.0001	-3.78965	-4.51293	6.97967	-3.86256	-2.57387	6.93372
Gm48556	pval<0.0001	-3.78965	-4.51293	6.97967	-3.86256	-2.57387	6.93372
Magi2	pval<0.0001	-3.54799	-2.99187	7.76992	-2.74179	-1.52095	5.32995
Gm50271	pval<0.0001	-4.1908	-3.36724	5.94843	-3.45755	-1.38329	7.68221
Oca2	pval<0.0001	-1.88973	-0.264676	5.85966	-1.43437	-1.09485	4.5917
Mon2	pval<0.0001	-3.46856	-3.01658	7.45191	-2.55674	-2.34314	5.88785
Ccnb3	pval<0.0001	-3.49196	-4.4785	8.11713	-2.35912	-1.71102	5.06218
Mctp2	pval<0.0001	-4.81617	-4.59751	7.24824	-2.50702	-1.35902	6.4217
Gm44128	pval<0.0001	-4.4017	-2.9143	7.67615	-2.55949	-1.08803	5.46238
Smarcad1	pval<0.0001	-3.97065	-3.80421	6.04616	-3.11631	-0.933417	7.5082
Far1	pval<0.0001	-3.20754	-3.35349	7.43211	-2.00943	-1.55745	5.59652
Farlos	pval<0.0001	-3.20754	-3.35349	7.43211	-2.00943	-1.55745	5.59652
Gm52669	pval<0.0001	-5.54089	-3.76925	6.08941	-3.86238	-1.59091	7.78501
Pde4b	pval<0.0001	-5.54089	-3.76925	6.08941	-3.86238	-1.59091	7.78501
Gm41790	pval<0.0001	-1.21412	-0.472591	6.00699	-1.8718	-0.667453	3.75167
Gm37240	pval<0.0001	-2.40126	-2.84221	7.32275	-2.23756	-0.90315	5.13264
Arfip1	pval<0.0001	-2.40126	-2.84221	7.32275	-2.23756	-0.90315	5.13264
Gm29536	pval<0.0001	-6.39599	-5.43463	6.59814	-3.56829	-1.37845	7.38623
A530065N20Rik	pval<0.0001	-3.95787	-2.82543	7.82041	-2.47062	-1.80015	5.33527
Baz1b	pval<0.0001	-2.94411	-2.32558	7.22096	-3.17437	-1.31627	5.78862
Meis2	pval<0.0001	-3.27216	-3.0535	7.49973	-3.60679	-3.04235	6.10104
Dis3l2	pval<0.0001	-3.05203	-3.74695	7.79695	-3.39214	-1.03973	5.43446
Gm28375	pval<0.0001	-3.05203	-3.74695	7.79695	-3.39214	-1.03973	5.43446
4930519G04Rik	pval<0.0001	-2.25559	-1.25942	6.64558	-1.64066	-0.948765	4.87138
Dnm3	pval<0.0001	-1.42166	-2.25669	6.68045	-1.4302	-1.28987	4.85719
Tdrd9	pval<0.0001	-2.68174	-2.94029	7.68648	-3.49629	-0.745427	5.09424
Mzf1	pval<0.0001	-3.459	-3.55218	6.74131	-2.62522	-1.2097	6.68834
Robo1	pval<0.0001	-3.76617	-4.04805	7.64149	-4.02266	-0.669076	5.87147
Vwa8	pval<0.0001	-1.24523	-1.30565	4.98472	-1.3291	-0.902009	6.28894
Tmem117	pval<0.0001	-3.31837	-3.25894	7.46575	-6.13064	-2.94749	6.36582
Phf21a	pval<0.0001	-2.04279	-1.92064	5.35142	-1.63069	-1.15093	6.91585
Kif7	pval<0.0001	-3.04616	-3.28627	6.51643	-3.45257	-1.43841	6.97886
Mir9-3hg	pval<0.0001	-0.72274	-0.693084	5.07318	-0.607824	-0.750364	4.02305
Rbfox3	pval<0.0001	-3.3296	-2.5481	6.55769	-2.84259	-1.17188	6.68909
Gm17916	pval<0.0001	-4.99614	-6.37747	7.57499	-3.16974	-0.0492377	5.89986
Gm20716	pval<0.0001	-2.84287	-3.19595	7.30269	-2.84114	-1.25689	5.85495
Adnp	pval<0.0001	-2.84287	-3.19595	7.30269	-2.84114	-1.25689	5.85495
Ppp6r2	pval<0.0001	-2.13295	-2.09535	6.81288	-1.61783	-1.72042	5.44641
Dyrk1a	pval<0.0001	-2.18809	-2.57161	7.0836	-2.02222	-2.61414	5.65444
Zmat4	pval<0.0001	-4.03208	-3.16108	6.56161	-4.12668	-1.05335	7.07812
Otogl	pval<0.0001	-4.17359	-2.18589	7.56815	-3.60013	-0.571779	5.39941
Tecpr2	pval<0.0001	-3.66901	-2.39234	7.25725	-3.09554	-1.03038	5.90903
Magi2	pval<0.0001	-2.97636	-4.5576	7.70479	-3.44813	-1.36053	5.79688
Nck1	pval<0.0001	-3.82679	-1.54534	6.60407	-1.87729	-1.45476	6.08123
Kdm3a	pval<0.0001	-2.67505	-2.00311	6.36601	-2.90188	-0.833606	6.48404
Zdhhc20	pval<0.0001	-2.70411	-3.5399	7.89137	-2.91133	-1.09388	5.04106
Gm30015	pval<0.0001	-3.29991	-3.87671	6.34576	-5.28819	-1.33138	7.4067
Morrbid	pval<0.0001	-3.14663	-3.69724	6.57334	-3.04224	-0.79741	6.84151
Esr1	pval<0.0001	-4.28496	-4.43709	6.41929	-3.41372	-1.46905	7.41356
Arhgap21	pval<0.0001	-4.21312	-4.41922	7.53628	-2.60013	-1.7237	6.17722
Gm28919	pval<0.0001	-4.49552	-5.88305	7.86132	-2.65627	-1.07202	5.80179
Gm45062	pval<0.0001	-2.62985	-3.40462	6.59547	-2.71314	-2.76243	6.85082
Umad1	pval<0.0001	-2.62985	-3.40462	6.59547	-2.71314	-2.76243	6.85082
Gm10739	pval<0.0001	-2.65711	-2.72047	7.49734	-2.52707	-3.17687	5.6218
Ctdspl	pval<0.0001	-4.58863	-4.63801	6.48166	-2.64744	-1.40054	7.2769
Tlk2	pval<0.0001	-2.4848	-1.4826	6.81658	-1.84704	-1.15754	5.17826
Nsun3	pval<0.0001	-2.39169	-0.570976	5.59506	-1.50235	-1.7961	6.05807
Unc5d	pval<0.0001	-3.5092	-4.54878	7.20911	-2.93573	-1.85494	6.53893
Nav3	pval<0.0001	-3.33359	-3.72361	6.96128	-3.96936	-2.05541	6.83557
Taf2	pval<0.0001	-5.01862	-4.37747	7.02648	-3.19271	-4.46066	7.07189
Arl5b	pval<0.0001	-2.6151	-2.00964	6.6207	-1.65484	-2.11897	6.04504
Nsun6	pval<0.0001	-2.6151	-2.00964	6.6207	-1.65484	-2.11897	6.04504
D030028A08Rik	pval<0.0001	-1.27407	-1.87005	6.4913	-2.4723	-0.464193	5.11177
Vmn2r101	pval<0.0001	-3.84916	-2.78501	7.92284	-3.70322	-3.7286	5.80126
Foxp2	pval<0.0001	-3.40577	-3.6919	6.34333	-4.36094	-0.953248	7.29967
Abca12	pval<0.0001	-3.185	-3.47431	7.42034	-2.61153	-1.53525	5.97969
Gm48721	pval<0.0001	-3.95787	-5.35487	8.07136	-5.00006	-1.80015	6.04573
Adam22	pval<0.0001	-3.53972	-1.77832	6.52668	-3.30057	-1.91512	6.72093
Epb41l4a	pval<0.0001	-1.96392	-2.76991	6.83206	-4.05956	-2.14608	6.36498
Gm48943	pval<0.0001	-4.05831	-4.23686	5.57011	-3.16974	-1.09911	8.05067
Gm23615	pval<0.0001	-1.98973	-4.02023	7.81205	-2.18509	-1.65331	4.72593
Pdzd4	pval<0.0001	-1.98973	-4.02023	7.81205	-2.18509	-1.65331	4.72593
4930578I06Rik	pval<0.0001	-1.75856	-2.49551	7.07321	-2.62988	-1.48016	5.46688
Lrp1b	pval<0.0001	-3.24398	-4.063	6.58714	-2.83014	-1.62356	7.04804
Mdga1	pval<0.0001	-1.94031	-1.00319	6.26616	-1.26755	-0.529651	4.61578
Gm15218	pval<0.0001	-3.2516	-6.0979	7.04371	-2.67813	-0.605691	6.44641
Brip1os	pval<0.0001	-2.4631	-3.17733	7.38515	-2.03901	-3.87938	5.75264
Med13	pval<0.0001	-2.4631	-3.17733	7.38515	-2.03901	-3.87938	5.75264
Cops2	pval<0.0001	-3.58194	-3.20455	6.53715	-2.84974	-2.29881	7.11091
Txndc16	pval<0.0001	-2.36932	-3.3396	7.09277	-2.3688	-0.784554	5.80821
Dpp6	pval<0.0001	-3.79027	-3.06512	6.94012	-2.50702	-2.39027	6.68162
Dlg2	pval<0.0001	-3.27669	-3.66766	6.57571	-2.70322	-0.812787	6.85172
Gm8973	pval<0.0001	-1.28051	-1.56366	5.61686	-1.26671	-0.893707	5.82407
Frmpd2	pval<0.0001	-2.63838	-1.74721	6.34222	-2.53574	-0.845954	6.33818
Bmp2k	pval<0.0001	-3.72249	-2.44798	6.68254	-3.42116	-2.59191	6.95623
Gm36736	pval<0.0001	-1.8432	-3.18711	6.69911	-2.28819	-0.865854	6.03881
Cntnap5c	pval<0.0001	-3.57135	-2.66543	6.60091	-3.22895	-1.91634	6.97948
Fam135b	pval<0.0001	-4.86165	-3.18589	6.66882	-3.53454	-1.95029	7.20138
Slc6a20b	pval<0.0001	-2.69017	-2.37703	6.1921	-1.68894	-1.25195	6.62334
Gm10739	pval<0.0001	-4.13295	-2.63587	7.65802	-2.79478	-1.21053	5.66137
Spink5	pval<0.0001	-4.24398	-3.14647	6.35893	-3.67052	-1.20741	7.3532
Gm34973	pval<0.0001	-2.87814	-4.01208	5.52928	-3.19574	-1.51484	7.95129
Megf10	pval<0.0001	-1.48525	-1.093	5.20944	-0.624474	-0.863381	5.61082
Cadps2	pval<0.0001	-3.88631	-2.82315	7.09833	-1.91563	-0.884089	6.03082
Slc6a20b	pval<0.0001	1.35631	-2.61736	4.55569	-2.50117	-1.94679	4.65285
Pcdh11x	pval<0.0001	-4.40739	-4.18874	6.98483	-5.44143	-3.85718	7.26454
Tox	pval<0.0001	-4.52723	-5.32417	7.47109	-4.96936	-0.272219	6.40079
Nphp4	pval<0.0001	-3.36957	-3.38327	5.47713	-3.5144	-2.04889	8.12147
Letm2	pval<0.0001	-2.63303	-3.13551	7.23557	-3.54568	-1.96143	6.28457
Prkn	pval<0.0001	-3.47244	-4.08879	6.86033	-3.73399	-0.364683	6.67173
Chm	pval<0.0001	-2.85453	-3.9143	7.31383	-3.55949	0.0135646	5.82617
Slc4a1ap	pval<0.0001	-3.43663	-2.14959	7.15513	-2.86316	-3.65331	6.30864
Acad10	pval<0.0001	-2.02473	-1.90395	6.62462	-2.4501	-1.48016	5.9871
Cacna1b	pval<0.0001	-2.13752	-2.31751	8.05115	-3.25463	-0.378449	2.88757
Cngb1	pval<0.0001	-2.92423	-2.94152	7.15513	-1.96072	-0.76652	5.7437
Npsr1	pval<0.0001	-2.43366	-2.39972	7.15661	-2.25221	-0.904848	5.51698
Vat1l	pval<0.0001	-2.78128	-5.45744	7.37308	-5.10263	-0.860904	6.36052
Sgcz	pval<0.0001	-2.86717	-5.90395	6.59399	-3.18509	-1.09388	7.08396
Ablim1	pval<0.0001	-1.42262	-1.91155	6.48003	-2.19574	-0.954479	5.57206
Bbx	pval<0.0001	-2.33587	-1.71312	6.62462	-1.7624	-2.50892	5.93439
ENSMUSG00000120119	pval<0.0001	-3.17359	-2.95494	6.92054	-2.60013	-1.01588	6.41654
Rybp	pval<0.0001	-2.83374	-1.70388	6.65453	-3.91133	-0.0997107	6.05595
Astn2	pval<0.0001	-3.4631	-3.76611	5.45469	-3.4113	-1.82705	8.18099
Nav2	pval<0.0001	-2.03609	-3.38493	7.32654	-2.69324	-1.10899	5.60237
Tafa1	pval<0.0001	-4.74063	-3.49467	6.48711	-2.90825	-0.942816	7.19312
Pi4ka	pval<0.0001	0.727396	-2.97201	5.11123	-2.6172	-1.39775	5.33796
Cdh4	pval<0.0001	-2.62816	-3.03294	6.66963	-1.88964	-0.858778	6.31345
Hmgcll1	pval<0.0001	-5.4631	-2.57509	7.27572	-3.27151	-0.916343	6.35585
Utrn	pval<0.0001	-2.36275	-2.80886	5.8332	-3.06828	-2.01588	7.43261
Capn2	pval<0.0001	-2.71262	-1.89464	6.06012	-3.08228	-0.958654	6.9201
Gm37885	pval<0.0001	-2.71262	-1.89464	6.06012	-3.08228	-0.958654	6.9201
Dagla	pval<0.0001	-1.12705	-2.18261	6.4864	-1.04911	-0.995701	4.54207
Mpp2	pval<0.0001	-1.30523	-1.21178	4.53456	-1.39599	-0.393157	6.52355
Rps6-ps2	pval<0.0001	-2.51146	-4.38493	6.92208	-3.00006	-1.84595	6.712
Mob4	pval<0.0001	-2.17359	-3.26614	7.56572	-2.91133	-0.546394	5.28878
Acacb	pval<0.0001	-2.55283	-3.48545	5.80699	-1.72299	-0.220078	6.97503
E130114P18Rik	pval<0.0001	-3.94227	-2.67578	6.93072	-2.32098	-0.736725	6.37942
Gm37853	pval<0.0001	-2.21312	-2.89121	6.25639	-2.09317	-1.83691	6.80342
Gm37754	pval<0.0001	-2.21312	-2.89121	6.25639	-2.09317	-1.83691	6.80342
Zfp120	pval<0.0001	-2.5001	-1.88188	6.98691	-3.22028	-3.25535	6.25828
Gm37013	pval<0.0001	-5.23249	-2.95494	7.25538	-2.25802	0.066583	5.91682
Gm38666	pval<0.0001	-5.23249	-2.95494	7.25538	-2.25802	0.066583	5.91682
Gm37388	pval<0.0001	-5.23249	-2.95494	7.25538	-2.25802	0.066583	5.91682
Pcdhb16	pval<0.0001	-5.23249	-2.95494	7.25538	-2.25802	0.066583	5.91682
Ephb1	pval<0.0001	-1.68817	-2.81476	8.02029	-4.10263	-2.51838	5.0275
Kansl1l	pval<0.0001	-2.18809	-1.35487	6.79573	-2.8362	-0.739039	5.43636
Tigit	pval<0.0001	-2.86874	-2.09244	6.95651	-1.58548	-0.319885	5.2759
Gm8993	pval<0.0001	-4.67609	-4.45744	8.02029	-4.10263	-0.875701	6.12703
Shisal2a	pval<0.0001	-2.78794	-2.7508	6.39092	-1.40596	-1.52403	6.54599
Rabepk	pval<0.0001	-1.34352	-2.58442	5.79513	-1.90594	-1.20741	6.58745
Marchf1	pval<0.0001	-4.36122	-0.76364	6.92418	-1.4891	-1.16788	4.9816
D6Wsu163e	pval<0.0001	-2.21745	-2.08987	6.29359	-1.10828	-2.01588	6.07457
Gm13930	pval<0.0001	-2.95787	-2.39382	7.24824	-3.4302	-1.23827	6.18475
Cpne5	pval<0.0001	-0.774187	-1.8511	5.92923	-1.95377	-0.653309	5.52437
Peli3	pval<0.0001	-1.77473	-2.14257	5.82464	-2.67813	0.154046	6.45123
4732440D04Rik	pval<0.0001	-1.58863	-0.72843	7.41817	-2.31285	-2.80015	1.7578
Zfp606	pval<0.0001	-5.83656	-3.57943	6.28804	-2.88964	-2.06835	7.6869
Gm32027	pval<0.0001	-3.64753	-5.0518	6.86582	-1.19574	0.0247628	6.07728
Snx24	pval<0.0001	-1.2949	-1.71393	6.563	-2.57316	-2.62731	5.75982
4732465J04Rik	pval<0.0001	-2.20878	-1.66543	6.65499	-3.32098	-0.44799	5.95457
Galnt14	pval<0.0001	-2.16017	-2.08047	6.20315	-2.4302	-0.14141	6.33012
Gm49878	pval<0.0001	-2.16017	-2.08047	6.20315	-2.4302	-0.14141	6.33012
Gm49877	pval<0.0001	-2.16017	-2.08047	6.20315	-2.4302	-0.14141	6.33012
Nek6	pval<0.0001	-2.3729	-1.9084	7.14515	-2.4302	-1.28336	5.63108
Diras1	pval<0.0001	-0.893637	-1.32677	4.12685	-0.87712	-0.559519	6.31776
4921504E06Rik	pval<0.0001	-1.41871	-1.08879	6.80887	-3.96936	-0.736725	4.77911
Gm13345	pval<0.0001	-1.41871	-1.08879	6.80887	-3.96936	-0.736725	4.77911
Zfp959	pval<0.0001	-0.758557	-0.963351	6.41433	-1.84524	-3.54639	4.29696
Vmn2r70	pval<0.0001	-4.91056	-3.66766	7.75335	-4.3371	-1.11897	6.34003
Slc16a10	pval<0.0001	-2.79809	-2.23127	5.36596	-2.94117	-0.29221	7.46895
Atr	pval<0.0001	-2.4146	-3.4056	6.12336	-2.77598	-0.752845	7.11763
Vmn2r53	pval<0.0001	-4.09113	-2.48545	7.04893	-3.51767	-1.32708	6.68097
Gm30532	pval<0.0001	-2.26001	-3.29281	6.68735	-2.08228	-1.01588	6.37942
Nalf1	pval<0.0001	-3.62816	-2.10694	6.90535	-1.17437	-3.09388	6.10194
Gm13057	pval<0.0001	-1.20245	-3.67983	6.12298	-1.77813	-0.691444	6.26454
LOC118568428	pval<0.0001	-2.14663	-3.6179	7.46775	-2.21156	-2.70394	5.88887
Kcnt2	pval<0.0001	-2.4848	-2.89354	6.59908	-1.45257	-1.39027	6.40387
Kcnip4	pval<0.0001	-1.69173	-4.82941	7.19577	-3.45257	-1.26099	6.1556
Npas3	pval<0.0001	-1.49399	-1.19595	5.93072	-1.97077	-0.122794	5.52296
Hook3	pval<0.0001	-3.41306	-1.20648	6.35927	-1.9804	-0.636031	6.19116
Kazn	pval<0.0001	-1.2793	-1.57757	6.48326	-1.4746	-0.532455	4.52757
Igf1r	pval<0.0001	-3.22606	-0.337555	7.06168	-3.26309	-2.70394	5.23806
Camta1	pval<0.0001	-3.06736	-3.23032	4.96504	-3.90825	-1.95215	8.49984
Tnfrsf9	pval<0.0001	-3.06736	-3.23032	4.96504	-3.90825	-1.95215	8.49984
Kazn	pval<0.0001	-1.61248	-1.66333	5.70246	-1.62285	0.0722518	5.98821
6330411D24Rik	pval<0.0001	-1.91056	-4.8511	6.80261	-2.4302	-1.28336	6.54972
Gm31166	pval<0.0001	-2.04205	-1.70062	4.73683	-2.02183	-1.49621	7.51524
Thsd7a	pval<0.0001	-2.67352	-3.37996	5.83094	-4.0547	-0.515806	7.53981
2810429I04Rik	pval<0.0001	-1.4708	-1.96944	6.05653	-1.4746	-3.62731	6.34426
Grip1	pval<0.0001	-3.66955	-3.57074	4.78001	-2.52213	-1.76156	8.56916
Gm47027	pval<0.0001	-3.66955	-3.57074	4.78001	-2.52213	-1.76156	8.56916
Cidea	pval<0.0001	-2.08167	-2.50383	6.34222	-1.18023	-1.61854	6.28136
Gm33404	pval<0.0001	-1.09113	-2.24445	6.51128	-2.75213	-1.60084	5.93755
Cdk19	pval<0.0001	-2.11058	-1.26501	6.08451	-0.910198	-1.15581	5.56313
9330158H04Rik	pval<0.0001	-3.61838	-1.98665	7.11628	-2.4302	-0.845954	6.16451
Pard3b	pval<0.0001	-2.60853	-2.14758	6.53486	-3.09317	-1.50892	6.76644
Rnf217	pval<0.0001	-2.56845	-3.4095	6.30269	-1.34774	-1.47045	6.82303
Hcrtr2	pval<0.0001	-2.1017	-2.21386	5.632	-4.07406	-0.845954	7.35182
Gm13564	pval<0.0001	-2.38218	-1.39972	7.38758	-4.23756	-2.65331	5.64786
Gm13561	pval<0.0001	-2.38218	-1.39972	7.38758	-4.23756	-2.65331	5.64786
Dmd	pval<0.0001	-2.03929	-4.27687	7.76503	-2.27151	-0.687256	5.23395
Mast4	pval<0.0001	-1.36624	-2.52198	6.58343	-0.152671	-2.23827	4.21557
Lrrn1	pval<0.0001	-2.85284	-2.93185	5.11804	-3.08556	-1.65902	8.15598
LOC118568723	pval<0.0001	-2.07406	-2.65948	7.15069	-2.92206	-2.36952	6.32497
Epsti1	pval<0.0001	-1.41871	-2.95494	6.19577	-1.68654	-1.35375	6.37942
ENSMUSG00000120248	pval<0.0001	-1.76448	-1.36998	6.55267	-1.60013	-0.890348	5.28878
Gm7988	pval<0.0001	-2.78365	-3.69724	4.74972	-3.04224	-1.45798	8.4931
2210408I21Rik	pval<0.0001	-3.10801	-2.16005	6.17229	-1.61783	-1.72042	6.89841
LOC118568040	pval<0.0001	-3.10801	-2.16005	6.17229	-1.61783	-1.72042	6.89841
Col28a1	pval<0.0001	-1.87814	-3.36998	7.18339	-4.04491	-0.81558	6.20298
C230014O12Rik	pval<0.0001	-1.71988	-1.13986	5.55108	-1.91959	-0.595976	6.28028
Gm38389	pval<0.0001	-1.71988	-1.13986	5.55108	-1.91959	-0.595976	6.28028
Rbm33	pval<0.0001	-2.83656	-1.73255	6.57571	-2.70322	0.623531	5.82747
Fbn2	pval<0.0001	-2.3256	-4.5399	6.87527	-2.54568	-0.518379	6.55153
Hpse	pval<0.0001	-2.41871	-1.73921	5.95873	-1.52536	-1.16788	6.58646
Map3k2	pval<0.0001	-2.33757	-1.46058	5.94012	-2.39599	-0.630225	6.54599
Mgat4c	pval<0.0001	-3.84497	-2.33521	6.22674	-2.8396	-1.68726	7.35354
Parg	pval<0.0001	-2.54932	-2.09487	4.4864	-2.43802	-1.31308	8.07363
Zfp438	pval<0.0001	-3.2516	-2.51682	5.9499	-1.76807	-0.577758	7.06666
Ank1	pval<0.0001	-3.09113	-2.87248	7.14836	-1.72299	-2.57387	6.33348
Mbd5	pval<0.0001	-1.78503	-3.10694	6.48824	-2.75213	-1.16788	6.712
Med12l	pval<0.0001	-1.50117	-1.09167	5.79367	-0.172709	0.210629	2.5156
Pde5a	pval<0.0001	-2.06256	-2.24445	6.08969	-0.517668	-0.0938817	5.51036
4930447N08Rik	pval<0.0001	-2.06256	-2.24445	6.08969	-0.517668	-0.0938817	5.51036
Pik3c2a	pval<0.0001	-2.19902	-2.04554	4.86246	-2.14292	-1.98697	7.75744
Gm40453	pval<0.0001	-2.19902	-2.04554	4.86246	-2.14292	-1.98697	7.75744
1700022A22Rik	pval<0.0001	-3.01365	-2.48545	5.34957	-3.32745	-2.4994	8.08885
Gm36228	pval<0.0001	-2.67827	-1.77597	5.22792	-1.12137	-0.00694602	6.76009
Uba6	pval<0.0001	-2.87814	-0.863016	7.40578	-3.95377	-0.272219	4.64161
Zfpm1	pval<0.0001	-0.291086	-0.828108	3.30985	-0.63272	-0.53087	5.50485
Ctnna3	pval<0.0001	-3.39599	-2.10694	7.38515	-2.20279	-2.27222	6.12703
Hecw1	pval<0.0001	-2.67609	-2.45744	6.66526	-2.10263	-0.961431	6.55153
LOC118567417	pval<0.0001	-1.88409	-1.38835	5.87948	-2.55122	-0.44799	6.44451
Ica1	pval<0.0001	-1.88409	-1.38835	5.87948	-2.55122	-0.44799	6.44451
Fam81a	pval<0.0001	-1.41871	-1.12984	5.28086	-1.32637	-0.8359	6.17722
Tenm2	pval<0.0001	-2.43663	-3.6179	6.47261	-1.32329	-1.06835	6.63799
Pcdh9	pval<0.0001	-1.89119	-4.14257	7.27412	-2.13064	0.266521	5.39007
Gpc5	pval<0.0001	-3.78503	-4.59237	5.05291	-3.21156	-2.22966	8.75013
Gucy2e	pval<0.0001	-0.189669	-0.257407	3.55908	-0.458129	-0.176045	3.27942
Slc5a1	pval<0.0001	-2.43861	-2.5399	4.45469	-1.59511	-0.909649	7.88406
C230012O17Rik	pval<0.0001	-1.34606	-2.0518	5.91703	-2.4302	-1.1858	6.6089
Gpr63	pval<0.0001	-1.34606	-2.0518	5.91703	-2.4302	-1.1858	6.6089
Gm11906	pval<0.0001	-1.34606	-2.0518	5.91703	-2.4302	-1.1858	6.6089
Pdlim1	pval<0.0001	-3.50617	-1.08269	6.34999	-2.93271	-0.56842	6.46046
Gm16599	pval<0.0001	-0.393616	-1.88017	5.95873	-0.703223	-0.260992	2.62453
Cux1	pval<0.0001	-0.393616	-1.88017	5.95873	-0.703223	-0.260992	2.62453
Edem3	pval<0.0001	-2.16287	-0.960863	5.22177	-1.38714	-3.04563	6.85495
Ppp2r5e	pval<0.0001	-0.781277	-0.998007	6.34333	-2.28819	-0.356916	4.20103
Asah2	pval<0.0001	-2.81102	-0.994467	7.03965	-1.4302	-2.30539	5.27142
Gm47507	pval<0.0001	-1.3256	-1.44798	6.18721	-3.4302	-1.84595	6.40533
Sh3bp5	pval<0.0001	-2.49552	-2.72361	5.60583	-2.3688	-2.43092	7.712
Col4a4	pval<0.0001	-1.82679	-3.10694	5.71773	-1.84524	-2.53245	7.29696
LOC118567809	pval<0.0001	-1.58863	-1.73921	6.38652	-1.84524	0.19985	5.28878
Dennd5a	pval<0.0001	-1.09678	-1.41304	6.23856	-1.05824	-1.07477	4.75264
Gm43731	pval<0.0001	-3.13295	-2.57161	5.91802	-1.93271	-0.632551	7.23993
Carmil1	pval<0.0001	-2.03342	-1.3396	6.66526	-0.430205	-1.57387	4.39007
Rybp	pval<0.0001	-4.07692	-1.86474	5.4821	-2.22276	-0.245885	7.43369
Ctnna2	pval<0.0001	-2.17359	-1.95494	6.4864	-1.60013	-2.46066	6.4896
Hs3st5	pval<0.0001	-3.16354	-2.76484	5.09429	-2.79277	-1.20852	8.15494
Eya1	pval<0.0001	-4.36122	-2.98544	4.59283	-2.75213	-1.97524	8.79
Gm34067	pval<0.0001	-3.09113	-2.3527	5.78928	-4.90594	-0.933417	7.712
Agxt	pval<0.0001	-1.78916	-1.95494	5.107	-2.57995	-0.995701	7.40304
Eps8	pval<0.0001	-1.72249	-1.85777	4.52508	-1.55949	-0.950291	7.3615
Gm16233	pval<0.0001	-1.61838	-1.62151	6.36158	-4.23756	0.317545	5.953
Clca4a	pval<0.0001	-1.61838	-1.62151	6.36158	-4.23756	0.317545	5.953
Csnk2a1	pval<0.0001	-0.762661	-3.23127	5.42227	-1.65727	-0.573875	6.5375
Col18a1	pval<0.0001	-1.81102	-1.59237	6.14944	-1.23756	-0.060967	5.52979
Fam149b	pval<0.0001	-2.78128	-2.16968	5.88279	-2.44516	0.485667	6.69093
Gm30054	pval<0.0001	-2.78128	-2.16968	5.88279	-2.44516	0.485667	6.69093
Gm5441	pval<0.0001	-1.44107	-0.832319	5.99074	-2.2782	-1.47045	5.89257
Hecw2	pval<0.0001	-2.98349	-1.96559	5.09429	-2.59008	-2.47045	7.99957
Dtwd1	pval<0.0001	-2.08167	-3.12486	5.91703	-1.50821	0.404024	6.44896
Ftcd	pval<0.0001	-1.57002	-0.327541	6.06565	-1.27455	-0.413639	3.62453
Lrrn4	pval<0.0001	-0.811024	-3.10694	6.11365	-2.75213	-0.382007	6.2759
Grm5	pval<0.0001	-4.61838	-0.610984	6.71773	-1.30467	0.279577	4.54207
Gm31135	pval<0.0001	-3.88631	-2.43527	5.28639	-3.31285	-3.76482	8.38623
Gm50021	pval<0.0001	-2.41871	-0.917464	6.04635	-2.4746	-1.32708	6.4896
Ttc27	pval<0.0001	-2.41871	-0.917464	6.04635	-2.4746	-1.32708	6.4896
Neb	pval<0.0001	-2.13752	-0.954939	5.69306	-0.60013	-0.378449	5.42906
Celf2	pval<0.0001	-3.38344	-2.6919	4.52194	-2.3371	-1.90279	8.52644
Cchcr1	pval<0.0001	-1.59862	-1.05632	4.29083	-1.59067	0.33691	6.60171
Enox2	pval<0.0001	-2.21083	-3.59237	4.82915	-1.94478	-1.4223	8.04512
D7Ertd443e	pval<0.0001	-2.98095	-1.13294	6.502	-0.778128	0.46599	4.07973
Gm32498	pval<0.0001	-4.04806	-3.82941	7.4096	-1.79944	-0.215188	6.23806
ENSMUSG00000120418	pval<0.0001	-3.41871	-1.88455	5.96926	-4.4746	-0.191729	7.32205
A530021J07Rik	pval<0.0001	-1.41871	-1.31751	5.67192	-1.68654	-1.01588	6.22657
Impg1	pval<0.0001	-2.91056	-2.6919	6.35516	-0.980402	-2.40054	6.84526
Kcnh5	pval<0.0001	-2.03342	-2.45744	6.34849	-1.45995	-2.60084	6.67247
1700069L16Rik	pval<0.0001	-2.53418	-1.38493	4.45623	-0.927704	-1.00246	7.24843
Pcsk6	pval<0.0001	-2.36932	-0.809676	5.03965	-0.787757	-1.16788	6.43782
Pik3ca	pval<0.0001	-1.56438	-1.93185	6.0803	-1.57705	-1.30539	6.31607
Ntrk3	pval<0.0001	-1.11915	-2.6919	6.59743	-1.53454	-0.752845	5.59652
Lcorl	pval<0.0001	-2.4631	-1.59237	6.59743	-3.98479	-2.40054	6.84526
Nsmce2	pval<0.0001	-1.22606	-0.485453	5.91703	-1.90825	0.404024	3.712
Sh3d19	pval<0.0001	-1.73702	-1.60318	4.85523	-3.31773	-1.22842	7.57989
Macroh2a1	pval<0.0001	-3.18159	-2.96293	4.56161	-2.32906	-0.621248	8.30956
Akap6	pval<0.0001	-1.3256	-1.10694	6.59743	-1.53454	-0.752845	4.60766
Xkr4	pval<0.0001	-1.86165	-3.78501	7.1583	-0.32329	-0.167882	4.39007
Atxn1	pval<0.0001	-2.03762	-2.35386	4.64178	-2.10667	-1.57776	7.90664
Gm44629	pval<0.0001	-2.00367	-0.413045	6.26521	-2.85647	-0.653309	5.712
Gm32683	pval<0.0001	-1.6151	-2.82543	4.65106	-2.95377	-1.36952	7.9833
Panx1	pval<0.0001	-2.75856	-1.69755	4.95477	-1.77416	-0.452612	7.41243
Cntnap5a	pval<0.0001	-1.95787	-3.87248	5.18721	-2.75213	-3.54639	8.1833
Gm30340	pval<0.0001	-1.3256	-3.64299	7.50622	-1.60013	-1.70394	5.39007
Zfp385b	pval<0.0001	-1.6151	-1.0535	5.68378	-1.23756	-0.752845	6.00418
Scgb1b9-ps	pval<0.0001	-1.96714	-2.5576	6.58648	-1.39368	-0.618544	6.12703
Spata5	pval<0.0001	-2.2624	-2.04375	5.56886	-2.99499	-0.104688	7.23993
Gm34678	pval<0.0001	-3.2516	-3.03294	5.82464	-1.88964	-2.7286	7.80821
Rgl3	pval<0.0001	-1.9512	-1.51293	4.63756	-3.08228	-1.49803	7.7593
Fgd6	pval<0.0001	-2.36824	-2.49926	5.04635	-2.58671	-3.65331	8.1494
Gm38122	pval<0.0001	-2.03342	-1.13865	6.02258	-4.18509	-2.60084	7.01685
Fryl	pval<0.0001	-0.802122	-0.664719	3.46724	-0.9497	-0.614138	6.16785
Gm18612	pval<0.0001	-2.73159	-1.62151	6.15383	-0.494335	-1.01588	5.953
Plpp4	pval<0.0001	-1.95787	-1.26075	5.32778	-1.52536	-0.0938817	6.45674
Htt	pval<0.0001	-2.61838	-2.68225	4.67192	-3.37506	-1.51838	8.43446
Prkcg	pval<0.0001	-1.83461	-2.39234	4.38758	-2.03754	-2.21053	8.02777
Stk33	pval<0.0001	-1.84497	-1.36998	6.05876	-0.582208	0.0165423	5.12703
Zfp282	pval<0.0001	-1.03762	-1.91054	5.2903	-0.834595	-2.5602	6.41826
Dnah2	pval<0.0001	-1.16466	-1.26183	4.69935	-1.21261	-0.792373	6.48611
Ube2ql1	pval<0.0001	-1.73159	-5.70388	4.90276	-5.34907	-1.7286	8.48693
Myo5a	pval<0.0001	-3.7277	-1.81055	4.44924	-2.47062	-4.42338	8.54599
Ndufaf2	pval<0.0001	-1.12705	-2.30858	5.71773	-0.970773	-0.369516	5.94148
Gm34623	pval<0.0001	-1.97767	-3.08269	5.75249	-4.36094	-0.356916	7.52558
Fbxw10	pval<0.0001	-3.20957	-1.76991	4.36319	-1.70819	-0.796566	7.92813
Mpdz	pval<0.0001	-0.973296	-1.0778	5.64373	-1.86316	-0.627314	5.88887
Coq8a	pval<0.0001	-1.1292	-0.910544	5.64373	-1.57316	-1.06835	5.88887
Gm39498	pval<0.0001	-4.49552	-2.62632	5.94721	-2.27151	-0.687256	7.712
Gm46392	pval<0.0001	-2.7692	-3.93476	5.59743	-3.57995	-0.954479	8.06955
Cenpo	pval<0.0001	-0.0036692	-0.849144	5.71773	-1.51767	-1.01588	3.54207
Adcy3	pval<0.0001	-0.0036692	-0.849144	5.71773	-1.51767	-1.01588	3.54207
Csnk1e	pval<0.0001	-1.06025	-0.702551	4.80019	-1.46834	-0.58292	6.05148
Ism1	pval<0.0001	-3.1032	-2.67983	4.68916	-3.03901	-2.21519	8.6276
Chst15	pval<0.0001	-2.07406	-2.21128	6.1583	-1.20279	-0.272219	6.32497
Fgfr2	pval<0.0001	-2.07406	-2.21128	6.1583	-1.20279	-0.272219	6.32497
Olfr53	pval<0.0001	-1.39599	-2.59237	5.54085	-1.49629	-2.03578	7.04641
Taok1	pval<0.0001	-0.52609	-0.102204	3.8394	-0.956751	-0.240127	4.70053
Pik3c2g	pval<0.0001	-3.03342	-2.01767	5.92126	-1.66287	0.469548	6.67018
Abca7	pval<0.0001	-1.79885	-1.48545	4.71773	-2.23756	-1.0386	7.43328
Gm35822	pval<0.0001	-4.21312	-2.32933	6.10105	-3.63966	1.0072	7.09532
Prok2	pval<0.0001	-2.19744	-2.91054	4.24566	-3.03754	-0.600842	8.33258
Olfr1362	pval<0.0001	-1.07767	-1.38705	5.15213	-0.700294	-1.07861	5.98763
Gm41042	pval<0.0001	-3.23633	-2.29281	4.99336	-2.66287	-1.07861	8.15257
Ush2a	pval<0.0001	-2.81102	-2.14257	5.00152	-3.28819	-3.32169	8.36407
Ptpn21	pval<0.0001	-2.08744	-3.16353	4.12503	-3.84299	-0.947492	8.58476
Peg10	pval<0.0001	-2.02159	-1.97264	4.98076	-2.01517	-1.72042	7.68029
Pik3cb	pval<0.0001	-1.43251	-1.65291	5.3344	-4.78776	-0.809428	7.25632
Macrod2	pval<0.0001	-2.54799	-2.32933	6.10105	-1.97453	-2.05541	7.40714
Ppm1l	pval<0.0001	-2.43366	-1.50122	4.86625	-1.69324	-1.94749	7.60306
Gm5843	pval<0.0001	-3.17359	-1.01767	5.48326	-1.80872	-2.65331	7.35585
Gtf2f2	pval<0.0001	-0.64227	-0.338267	4.32778	-0.390676	-0.422304	4.24385
Klhl13	pval<0.0001	-2.77626	-2.5576	6.0503	-1.39368	-2.27222	7.31607
Nrde2	pval<0.0001	-1.18954	-0.352698	4.93532	-2.11671	0.475974	5.43636
Gm15943	pval<0.0001	-1.82385	-3.27395	3.94834	-2.00309	-1.33489	8.30162
Tfap2d	pval<0.0001	-4.61838	-0.972641	5.63026	-3.01517	-0.81558	7.48067
Tnrc6c	pval<0.0001	-2.19349	-0.491282	5.01146	-1.8323	0.484194	6.19742
Brip1os	pval<0.0001	-0.671094	-1.23247	5.26521	-1.03901	0.369775	4.92772
Med13	pval<0.0001	-0.671094	-1.23247	5.26521	-1.03901	0.369775	4.92772
Gphn	pval<0.0001	1.599	-2.71011	3.76951	-1.96534	-0.924456	4.49429
Gm40505	pval<0.0001	-2.19631	-1.97766	5.26521	-1.62285	-0.283359	7.17766
Eif2ak4	pval<0.0001	-1.70411	-3.03294	5.37892	-0.932705	-0.0158791	6.81891
Gm11772	pval<0.0001	-1.25848	-0.541742	4.54085	-0.937165	-0.558672	5.95527
Bahcc1	pval<0.0001	-1.25848	-0.541742	4.54085	-0.937165	-0.558672	5.95527
Enox1	pval<0.0001	-2.09113	-1.34795	5.32868	-1.51767	0.257882	6.50764
Pwwp4c	pval<0.0001	-0.764954	0.26888	3.85319	-0.779916	0.0238471	3.53512
Lpar1	pval<0.0001	-2.62258	-1.28144	4.94012	-2.56771	0.255925	7.24251
Gm32499	pval<0.0001	-1.93441	-1.03294	5.10475	-1.82252	0.00720447	6.712
Dlg2	pval<0.0001	-2.15051	-1.93185	5.10475	-2.10828	-0.868322	7.58646
Gm32353	pval<0.0001	-2.15051	-1.93185	5.10475	-2.10828	-0.868322	7.58646
Crocc2	pval<0.0001	-2.3996	-2.45035	4.00585	-2.00095	-1.39027	8.34101
Npas3	pval<0.0001	-1.13078	-0.64751	4.93751	0.440512	-0.608455	2.6676
Bach2	pval<0.0001	-1.15959	-0.127119	3.99394	-0.624852	-0.299127	5.26948
Garnl3	pval<0.0001	-0.928262	-0.958345	3.83903	-0.255526	-1.08803	6.01338
Ryr2	pval<0.0001	-2.77626	-2.94344	4.4731	-3.09696	-2.27222	8.76146
Gm10338	pval<0.0001	-2.69017	-2.47151	4.44209	-3.17167	-0.739039	8.4282
Gm52639	pval<0.0001	-3.19349	-2.3498	4.8983	-1.99499	-1.47045	8.20385
Limch1	pval<0.0001	-0.986391	-2.81476	4.90144	-2.01517	-1.9192	7.43369
Dcc	pval<0.0001	-4.28907	-1.95494	5.66328	-2.0547	-1.09388	7.85639
Lmntd1	pval<0.0001	-1.9733	-1.50122	4.70065	-0.363091	-0.904848	6.69153
Ephb1	pval<0.0001	-2.0149	-2.01108	4.31055	-2.18509	-0.763492	7.89132
Adgrg6	pval<0.0001	-2.37871	-1.97264	4.79573	-1.14902	-0.670383	7.42569
Prr5l	pval<0.0001	-3.67609	-1.17328	4.70065	-1.14641	-1.94749	7.60306
Med25	pval<0.0001	-0.630626	-0.560973	3.58221	-1.7719	0.159064	6.03627
Gm43824	pval<0.0001	-2.53616	-3.60944	4.65544	-2.48332	-3.2889	8.73666
Marchf1	pval<0.0001	-0.994845	-1.03187	3.47565	-0.777743	-0.305386	6.43189
Htt	pval<0.0001	-2.17359	-2.28425	4.14326	-1.41003	-0.914434	7.89257
Gm5624	pval<0.0001	-1.54364	-1.07377	3.73022	-1.15652	-0.205035	6.9243
Gm55330	pval<0.0001	-1.54364	-1.07377	3.73022	-1.15652	-0.205035	6.9243
Lrrc55os	pval<0.0001	-1.86165	-1.64299	4.95219	-1.09317	-1.23827	7.18148
Lrrc55	pval<0.0001	-1.86165	-1.64299	4.95219	-1.09317	-1.23827	7.18148
Tbc1d5	pval<0.0001	-1.56166	-1.75902	5.31334	-0.344475	-0.356916	6.0643
Unc13c	pval<0.0001	-5.11219	-1.95494	4.84326	-2.13064	-1.32708	8.38337
Lpp	pval<0.0001	-2.15567	-1.3325	4.63526	-1.41206	0.00204276	7.08639
Gm44717	pval<0.0001	-3.95787	-2.05803	3.84041	-1.1048	-1.36952	8.2907
LOC118567540	pval<0.0001	-3.95787	-2.05803	3.84041	-1.1048	-1.36952	8.2907
Ctdspl2	pval<0.0001	-0.888192	-3.66766	5.10105	-2.70322	-1.11897	7.56998
Anapc1	pval<0.0001	-0.605705	-0.188369	4.41106	-0.647435	-0.210527	4.18148
Gm46348	pval<0.0001	-1.4631	-1.55055	5.71773	-2.01517	-2.09388	7.03392
Olfr705	pval<0.0001	-2.03929	-1.26306	5.37377	-0.908252	-0.687256	6.66469
Nmu	pval<0.0001	-2.42993	-3.27687	4.5384	-3.35304	-0.999759	8.59834
Chsy3	pval<0.0001	-2.4891	-4.6919	5.10105	-1.6266	-1.11897	8.14084
Adamts18	pval<0.0001	-1.56438	-1.71575	4.86973	-1.36094	-2.93342	7.41826
Htr4	pval<0.0001	-1.6317	0.159845	3.98542	0.196337	-0.366211	3.82447
Dner	pval<0.0001	-2.60358	-0.872476	4.88374	-0.108277	-1.50417	6.32205
Mctp1	pval<0.0001	-2.10053	-1.71101	4.47487	-3.82252	-0.863876	8.11725
Gm18563	pval<0.0001	-2.10053	-1.71101	4.47487	-3.82252	-0.863876	8.11725
Olfr1229	pval<0.0001	-1.67352	-1.61283	4.80519	-1.8323	-0.771954	7.31772
Kcnip4	pval<0.0001	-2.63594	-3.20005	4.92418	-1.77598	-2.89035	8.36911
Slc35a2	pval<0.0001	-0.791516	-0.286265	3.16839	-0.202198	-0.878643	5.31225
Usp29	pval<0.0001	-2.91056	-1.59237	5.28888	-0.545682	-1.36952	7.10194
Gm36284	pval<0.0001	-1.2667	-2.98141	4.92631	-1.29528	0.51019	6.89486
4933424G05Rik	pval<0.0001	-2.13612	-2.04554	4.21077	-1.33067	-0.94549	7.78017
Kctd1	pval<0.0001	-2.13612	-2.04554	4.21077	-1.33067	-0.94549	7.78017
Gm18978	pval<0.0001	-2.70411	-2.03294	5.56018	-2.75213	-0.546394	7.712
Ebf1	pval<0.0001	-1.49305	-2.52198	4.69666	-0.559488	-0.863876	7.02847
1700026F02Rik	pval<0.0001	-2.63926	-1.5576	4.5384	-0.944778	-0.0854201	7.21604
Lhfpl3	pval<0.0001	-0.69071	0.0500971	2.739	0.176006	-0.641721	3.58885
Vps45	pval<0.0001	-1.27497	-2.14491	3.90059	-1.49868	-0.00641882	7.31686
Smim43	pval<0.0001	-0.244677	-2.04375	4.74197	-1.4746	0.301603	5.96657
Mageb18	pval<0.0001	-3.87814	-4.26075	4.37669	-2.87315	-1.2889	9.19312
Ank3	pval<0.0001	-0.588632	-0.986647	4.9919	-1.7807	-0.988912	6.26133
Nckap5	pval<0.0001	-0.361221	-2.95494	4.95873	-1.26671	-1.01588	6.712
Slc26a3	pval<0.0001	-0.568868	-1.01948	3.82344	-0.880866	-0.902222	6.22455
Kif1b	pval<0.0001	-0.870403	-1.74437	4.85099	-3.69699	-3.13136	7.52913
C530025M09Rik	pval<0.0001	-2.81102	-1.78501	5.08969	-1.78776	-2.30539	8.03392
Syndig1	pval<0.0001	-2.81102	-1.78501	5.08969	-1.78776	-2.30539	8.03392
Sult1a1	pval<0.0001	-0.204675	-0.14349	2.35656	-0.17124	-0.601178	4.03298
Sgf29	pval<0.0001	-0.204675	-0.14349	2.35656	-0.17124	-0.601178	4.03298
Srrm1	pval<0.0001	-1.00367	-0.335211	5.02585	-1.45995	-0.518379	5.712
Scn5a	pval<0.0001	-0.846944	-0.225586	4.64734	-1.55949	-0.430917	5.64161
Eqtn	pval<0.0001	-1.87814	-0.972641	5.49533	-1.30467	-0.0158791	6.20298
Lmx1b	pval<0.0001	-1.57352	-2.28751	4.2506	-1.34447	-0.739039	7.58193
Nmnat2	pval<0.0001	-0.84755	-0.984686	3.80626	-0.923245	-0.520554	6.38442
Gm48606	pval<0.0001	-2.38833	-5.45744	4.16519	-3.05956	-1.90485	9.13346
Thra	pval<0.0001	-1.96714	-1.59237	4.43479	-1.56406	0.491081	7.11336
ENSMUSG00000120703	pval<0.0001	-1.1913	-0.972641	5.49533	-2.39983	-2.46066	6.75506
LOC118568331	pval<0.0001	-0.510022	-1.02649	3.30424	-1.13311	-0.430917	6.35704
H2-K1	pval<0.0001	-0.510022	-1.02649	3.30424	-1.13311	-0.430917	6.35704
Ppp3cc	pval<0.0001	-1.56927	-1.21995	3.86212	-1.06441	0.135187	6.83538
Gabrq	pval<0.0001	-3.09113	-2.87248	5.06061	-2.51767	-0.933417	8.36407
Psd3	pval<0.0001	-2.33359	-1.45639	3.63431	-1.10158	-0.462626	7.58141
Itga2	pval<0.0001	-1.24071	-2.4095	5.31918	-1.60013	-0.0158791	6.97503
ENSMUSG00000074981	pval<0.0001	-1.91928	-2.65948	4.5384	-2.58401	-1.33781	8.20795
Kpna6	pval<0.0001	-1.25848	-1.91746	4.02383	-1.97864	-1.17985	7.68928
St18	pval<0.0001	-0.266704	-1.6919	4.63681	-0.803663	0.0306634	5.63108
Eml4	pval<0.0001	-1.29913	-0.650084	4.71773	-0.889636	-0.776691	6.2145
Tmem33	pval<0.0001	-2.57135	-1.35136	4.61536	-1.99789	-0.933417	7.712
Gm45213	pval<0.0001	-1.44424	-1.10694	4.3958	-1.4302	-1.70394	7.19353
Pcsk6	pval<0.0001	-1.44424	-1.10694	4.3958	-1.4302	-1.70394	7.19353
Gm11464	pval<0.0001	-1.09113	-2.17107	4.037	-0.593143	-0.382007	6.864
Gm14022, Vinac1	pval<0.0001	-2.28253	0.603552	3.92841	-0.212204	-0.220994	4.43314
Adamts9	pval<0.0001	-3.30135	-1.34301	4.80346	-2.72789	0.941052	7.3376
Ccdc171	pval<0.0001	-1.84802	-1.78501	4.3958	-1.60013	-2.30539	7.84032
Gm9282	pval<0.0001	-4.61838	-1.95494	4.89176	-4.04491	-0.81558	8.66893
Adcy1	pval<0.0001	-1.44107	-1.52917	4.41817	-1.53873	-0.693951	7.29696
ENSMUSG00000121169	pval<0.0001	-2.02159	-1.36998	4.37669	-1.44813	-2.32169	7.68029
Esrrb	pval<0.0001	-2.02159	-1.36998	4.37669	-1.44813	-2.32169	7.68029
Samd14	pval<0.0001	-1.58863	-1.14257	4.92923	-1.92206	-0.337807	7.05303
Gm45323	pval<0.0001	-3.3729	-2.71575	4.71773	-1.06763	-2.84595	8.29696
Tenm3	pval<0.0001	-3.3729	-2.71575	4.71773	-1.06763	-2.84595	8.29696
Cd276	pval<0.0001	-1.10676	-2.36998	3.82791	-2.16356	-0.742118	7.77254
Fzd10os	pval<0.0001	-2.28907	-2.52198	5.17716	-0.792775	1.23651	6.50554
Gm8091	pval<0.0001	-0.297028	0.300234	3.83392	-1.39368	0.190572	3.11847
Zyg11b	pval<0.0001	-2.34944	-2.13079	4.66328	-1.77598	-2.89035	8.19004
Tnni1	pval<0.0001	-0.927434	0.358722	3.79573	-0.76278	0.144062	3.9235
Hk1	pval<0.0001	0.228504	-1.17733	4.21523	-0.341668	-2.46066	4.96949
Cask	pval<0.0001	-1.9733	-2.04805	4.78484	-4.13064	-0.904848	8.20676
Gpr82	pval<0.0001	-1.9733	-2.04805	4.78484	-4.13064	-0.904848	8.20676
Plekha6	pval<0.0001	-0.753691	-1.10694	4.28477	-1.38016	-1.80015	6.77911
Arap1	pval<0.0001	-1.65902	-0.991464	4.51128	-1.26028	-3.01588	7.27387
Snx18	pval<0.0001	-1.62258	-2.75464	4.89176	-0.256175	0.966419	6.20298
St8sia5	pval<0.0001	-2.83149	-2.08618	4.44089	-2.25802	-1.45082	8.4086
Rims4	pval<0.0001	-0.535795	0.0188654	2.65611	-0.701059	0.0379967	4.72407
Bcas3	pval<0.0001	-1.78916	-0.845896	4.09882	-2.57995	-0.995701	7.48067
Il1rapl2	pval<0.0001	-1.65902	-3.32933	4.51128	-4.60013	-3.01588	8.74174
Stmnd1	pval<0.0001	-1.52723	-1.10694	4.75089	-0.567708	-2.57387	6.83064
Vldlr	pval<0.0001	-2.00367	-2.03294	4.47672	-1.96626	-2.80015	8.22101
Commd10	pval<0.0001	-1.97767	-2.29598	4.50473	-1.94117	-0.356916	7.89841
Cblb	pval<0.0001	-1.79217	-0.529175	4.20871	-0.939218	-3.27222	7.0015
Atrn	pval<0.0001	-0.251597	-2.18711	4.58022	-2.07406	-0.0357787	6.5485
Tspear	pval<0.0001	-0.831488	-2.36998	4.13276	-2.25463	-1.2889	7.68029
Nlrp9b	pval<0.0001	-0.908092	-0.834257	3.41287	-0.52974	0.0269339	5.98851
Adcy2	pval<0.0001	-2.81102	-1.95494	5.49533	-2.23756	-1.70394	8.09902
Phf21a	pval<0.0001	-0.802757	-0.737185	4.0247	-1.12323	-2.02918	6.57449
0610043K17Rik	pval<0.0001	-1.41175	-0.0298172	3.29626	-0.92811	0.360049	5.70465
Gpc6	pval<0.0001	-2.84497	-4.27687	5.04787	-0.908252	0.675999	7.46046
BC051142	pval<0.0001	-1.03816	-1.19644	3.66564	-1.2168	-0.450816	6.88667
Gm3084	pval<0.0001	-1.72614	-1.06185	4.44089	-1.97453	-1.45082	7.48373
LOC68395	pval<0.0001	-0.963027	-2.5576	4.75837	-1.75213	-0.167882	7.31607
Gm36284	pval<0.0001	-1.24071	-1.59237	4.93345	-1.23756	-2.13136	7.2759
Trim25	pval<0.0001	-2.51463	-2.29598	4.50473	-4.36094	-1.14363	8.67723
Mien1	pval<0.0001	-0.553403	-0.821539	2.62257	-0.675209	0.194385	5.82416
Grb7	pval<0.0001	-0.553403	-0.821539	2.62257	-0.675209	0.194385	5.82416
Opn3	pval<0.0001	-0.155672	-1.2298	4.62257	-0.693239	-2.67884	5.92058
Carmil1	pval<0.0001	-1.66663	-3.17733	4.3958	-2.82252	-2.86832	8.6147
Dnajc25	pval<0.0001	-0.947086	-0.0790047	3.40208	-0.752133	0.0951522	5.26269
Gpatch3	pval<0.0001	-0.942269	-1.29403	4.20871	-2.18509	-2.25535	7.41243
Gm49387	pval<0.0001	0.0765012	-0.281439	3.86358	-1.55574	-0.290739	4.85785
Hacl1	pval<0.0001	0.0765012	-0.281439	3.86358	-1.55574	-0.290739	4.85785
AW554918	pval<0.0001	-2.58863	-4.45744	3.91037	-2.22276	-0.638512	8.81735
Fam186a	pval<0.0001	-1.76617	-1.43271	3.8332	-1.44516	0.139096	7.31239
Macrod2	pval<0.0001	-1.89119	-0.463085	4.84326	-0.517668	-0.546394	6.21723
2310075K07Rik	pval<0.0001	-3.4848	-3.87248	4.29451	-2.91133	0.19985	8.74302
Prep	pval<0.0001	-3.4848	-3.87248	4.29451	-2.91133	0.19985	8.74302
Zfp618	pval<0.0001	-0.866166	-2.3396	4.49533	-1.08228	-0.845954	7.19742
1700041B01Rik	pval<0.0001	-0.390692	-1.20492	3.36858	0.21331	-0.352914	4.99377
Elfn2	pval<0.0001	-0.390692	-1.20492	3.36858	0.21331	-0.352914	4.99377
Tctn2	pval<0.0001	-4.67609	-2.01767	3.91037	-1.23756	-1.15338	8.44896
Mylk	pval<0.0001	-0.82964	-1.65948	4.89176	-0.617832	-1.43092	6.4896
Arhgap6	pval<0.0001	-2.27669	-1.21797	5.36409	-3.3844	-1.80015	7.89257
Il4i1	pval<0.0001	-0.890575	-0.614395	3.27943	-0.0412801	0.159521	5.07519
Nup62	pval<0.0001	-0.890575	-0.614395	3.27943	-0.0412801	0.159521	5.07519
Gm35170	pval<0.0001	-1.27216	-4.76229	4.44924	-0.40219	-2.82323	7.6218
Ppp3ca	pval<0.0001	-1.36624	-1.71101	4.80019	-2.78776	0.228046	7.37496
Abca12	pval<0.0001	-2.98552	-2.76687	3.98733	-0.631839	-1.60084	8.19742
Celf2	pval<0.0001	-2.21868	-2.00003	4.24642	-2.51767	-0.933417	8.28028
Gm46038	pval<0.0001	-1.04114	-1.01948	4.02585	-1.90594	0.187213	6.75639
Gm40437	pval<0.0001	-0.308524	-1.92797	4.5922	-4.28819	0.260961	6.85639
Foxr2	pval<0.0001	-1.09113	-0.192189	3.98733	-0.752133	0.0951522	5.51036
Chd7	pval<0.0001	-0.508905	-0.290249	3.69025	-1.11671	-0.845954	5.80126
Mgmt	pval<0.0001	-3.4631	-3.24445	4.31918	-0.99092	-1.30539	8.43782
Lysmd4	pval<0.0001	-2.86165	-0.699284	4.50473	0.0462333	0.59605	5.79773
Mef2a	pval<0.0001	-2.86165	-0.699284	4.50473	0.0462333	0.59605	5.79773
Agbl3	pval<0.0001	-0.162573	-0.971812	2.67495	0.606321	-0.239946	2.96974
Gm14169	pval<0.0001	-0.514631	0.29851	3.23773	-0.60013	-1.16788	4.53512
LOC118568728	pval<0.0001	-1.63045	-1.61959	3.64998	-2.08046	-2.15581	8.0926
Ttc7	pval<0.0001	-2.4631	-1.95494	4.21523	-1.35077	-0.653309	8.0015
Dnmt3l	pval<0.0001	-1.39599	-0.908396	4.17716	-0.430205	-0.369516	6.34943
Pik3ap1	pval<0.0001	0.186691	0.0665947	2.03273	-0.315621	-0.677511	1.35948
Trpm3	pval<0.0001	-1.81102	-1.59237	4.33306	-0.814869	-2.62731	7.6089
Poln	pval<0.0001	-1.09678	-0.345728	4.08969	-0.523314	-0.733479	5.84526
Nrd1	pval<0.0001	-1.38833	-0.369976	3.78881	-0.382376	-0.36253	5.91291
Magea4	pval<0.0001	-2.70411	-1.23432	3.98733	-2.13064	-1.60084	8.19742
Tenm3	pval<0.0001	-0.90179	-2.01767	4.46139	-1.1147	-2.51838	7.37758
LOC118567385	pval<0.0001	-0.0268766	-0.332501	2.52042	-0.247498	0.171324	3.0275
Mical3	pval<0.0001	-0.0268766	-0.332501	2.52042	-0.247498	0.171324	3.0275
Olfr172	pval<0.0001	-1.17359	-1.44798	4.75837	-1.39368	-0.618544	7.04457
Rbms3	pval<0.0001	-4.70411	-0.557603	4.42822	-4.13064	-0.904848	8.20676
Gm27243	pval<0.0001	-2.49552	-1.92252	4.56572	-2.3688	-2.43092	8.49627
Wscd2	pval<0.0001	-1.51824	-0.329334	4.07832	-2.30467	0.974722	6.16767
Clnk	pval<0.0001	-0.811024	-4.24445	4.71773	-0.0582359	-2.30539	6.9921
Cd80	pval<0.0001	-0.404768	-0.343009	3.40694	-0.656713	0.176766	4.83367
Gm30215	pval<0.0001	-1.61248	-0.343009	3.93345	-1.21448	-0.912043	6.83229
Slc26a3	pval<0.0001	0.0604611	-0.981411	4.02967	-0.778128	-0.478222	5.36407
Ube2q2	pval<0.0001	-1.02357	-0.434106	3.85523	-0.659023	-0.0335811	5.79
Htr1f	pval<0.0001	-0.762661	-2.51293	4.30269	-0.0491146	0.921385	5.64786
Syn3	pval<0.0001	-0.951202	-1.9084	4.00501	-0.251235	-0.845954	6.7437
Fbxo44	pval<0.0001	0.0294977	-0.650084	4.0803	-2.36094	-0.430917	5.97503
Gm30524	pval<0.0001	-0.936555	-3.45744	4.42822	-1.14641	-0.108989	7.32867
Gm42221	pval<0.0001	-1.22606	-0.200051	3.19835	0.0759807	0.0922697	4.87801
Tnip3	pval<0.0001	-1.74783	-1.70255	3.80019	-1.53873	0.716641	7.29696
Hectd2	pval<0.001	-0.164824	-0.369976	2.35485	-0.552342	-0.0661046	4.79012
Hectd2os	pval<0.001	-0.164824	-0.369976	2.35485	-0.552342	-0.0661046	4.79012
Rfx4	pval<0.001	-0.418707	-0.72612	4.10475	-1.75213	1.1391	4.89097
Phf21a	pval<0.001	-0.620341	-0.74107	3.88315	-1.37774	0.527263	5.75594
Srgap3	pval<0.001	-0.402219	-0.785014	4.06863	-0.932705	-0.0158791	5.59652
Gm26692	pval<0.001	-1.23249	-1.80294	3.85523	-1.61783	0.136124	7.29696
Tmem200a	pval<0.001	-1.53972	-4.8511	4.00501	-1.79944	-2.91204	8.68029
Cdk5rap2	pval<0.001	-1.09113	-0.72843	4.13276	-2.31285	1.06658	6.2759
Camk1d	pval<0.001	-0.811024	0.449452	2.98501	-0.773613	0.0297177	4.3099
Cdyl2	pval<0.001	-1.21868	-0.204239	3.23826	-0.645218	0.101957	5.79061
Gm27211	pval<0.001	-0.758557	-0.106942	4.71773	-2.4746	-1.93342	6.58646
1700123O12Rik	pval<0.001	-2.95787	-3.78501	4.82464	-0.32329	-0.167882	7.79946
Arhgap11a	pval<0.001	-2.04806	-0.884549	4.61819	-0.799439	0.109652	6.82747
Arhgef10l	pval<0.001	-1.05812	-1.29598	4.02967	-1.52974	-0.478222	7.14495
Itga9	pval<0.001	-0.382181	0.154445	3.71773	-1.57069	-0.305386	5.07973
Gm29767	pval<0.001	-2.49552	-1.92252	4.13276	-2.3688	-2.43092	8.75639
Ecpas	pval<0.001	-0.132952	-0.477191	2.14204	-0.364116	-0.339835	4.90294
Chat	pval<0.001	-1.37713	-1.49773	4.00501	-1.14292	0.0306634	7.10933
Rer1	pval<0.001	-1.1147	-1.65538	3.24642	-1.76411	0.066583	7.38518
Morn1	pval<0.001	-1.1147	-1.65538	3.24642	-1.76411	0.066583	7.38518
Bahcc1	pval<0.001	-0.239297	-0.190528	3.03216	-0.456357	-0.0786149	4.22203
9530036O11Rik	pval<0.001	-1.44107	-2.97484	3.80019	-4.67813	-1.47045	8.76858
Pvt1	pval<0.001	0.0919085	-1.26741	3.51895	-1.35912	-0.752845	6.19494
Cast	pval<0.001	-0.573284	-0.00740592	2.34344	-0.0151672	0.0778353	3.58119
Fras1	pval<0.001	-1.63838	-0.499259	2.79956	-0.203929	0.130199	6.0846
4931428L18Rik	pval<0.001	-1.53972	-2.15425	4.77019	-0.966258	-1.89035	7.712
Gm38251	pval<0.001	-1.96714	-2.5576	4.31563	-2.20279	-0.618544	8.37942
Mark1	pval<0.001	-1.96714	-2.5576	4.31563	-2.20279	-0.618544	8.37942
Dclre1c	pval<0.001	-0.107844	0.39719	1.94437	-0.340601	-0.499396	0.696301
C9	pval<0.001	-0.980949	-0.878123	3.75837	-0.645218	-0.450816	6.4282
Fam172a	pval<0.001	-0.77047	-0.496668	2.68625	-0.197006	-1.17303	5.88887
Ccdc170	pval<0.001	-2.79375	-1.3325	3.56572	-1.58221	-0.916343	8.13649
Creb5	pval<0.001	-1.3256	-2.03294	4.3958	-2.75213	-2.20351	8.26839
Synpo2	pval<0.001	-1.66263	0.560483	3.44089	-0.0569874	-0.879377	4.66469
Phactr4	pval<0.001	-0.630757	-0.014881	3.00031	-0.324712	0.0356512	4.41575
Grin2b	pval<0.001	-3.54799	-1.61509	3.88765	-1.45257	-1.39027	8.39649
Osbp2	pval<0.001	-0.60701	0.0894556	3.30269	-0.517668	-0.0938817	4.61684
Mylk	pval<0.001	-0.856112	-1.08618	3.6782	-0.994989	-3.20351	7.11253
Smyd3	pval<0.001	-0.776259	-0.263061	4.00152	-1.39983	-0.904848	6.37096
Uchl1os	pval<0.001	-1.96714	-0.954939	4.31563	-0.60013	-0.618544	7.04457
Gm46277	pval<0.001	-2.55387	-2.8554	3.56572	-0.851668	-0.396151	8.13649
Slit3	pval<0.001	-2.55387	-2.8554	3.56572	-0.851668	-0.396151	8.13649
Bmper	pval<0.001	-0.98456	-1.29959	3.47826	-2.58401	-0.272219	7.46583
Pbx4	pval<0.001	-0.550564	-0.242486	2.74197	-0.548041	0.326882	4.88483
Nfkbib	pval<0.001	-0.493995	-1.15066	3.7379	-1.0793	-3.14973	6.89755
Sirt2	pval<0.001	-0.493995	-1.15066	3.7379	-1.0793	-3.14973	6.89755
Hspa9	pval<0.001	-2.00367	-1.30858	3.71773	-1.4302	-0.248053	7.60508
Kdm2a	pval<0.001	-1.2053	-2.24445	3.65883	-0.517668	-2.20351	7.50554
9130410C08Rik	pval<0.001	-1.14117	-1.30858	3.97049	-4.15813	-0.933417	7.92612
Gm12830	pval<0.001	-1.14117	-1.30858	3.97049	-4.15813	-0.933417	7.92612
Spag17	pval<0.001	-0.844971	-0.626316	3.94012	-0.984794	-0.961431	6.55153
Chd7	pval<0.001	-0.542089	-1.80491	3.69783	-0.710313	-1.13136	6.84206
Gm15520	pval<0.001	-0.525206	0.374465	3.40897	-0.506556	-1.36952	4.40324
Ntm	pval<0.001	-0.525206	0.374465	3.40897	-0.506556	-1.36952	4.40324
Flt3	pval<0.001	-0.425902	-0.287514	3.51261	-1.31062	0.118422	5.57064
Pdyn	pval<0.001	-1.94227	-2.01767	3.3178	-1.66287	-0.875701	8.21647
D930032P07Rik	pval<0.001	-0.56757	-0.185551	3.5301	-0.659023	-0.430917	5.37096
Mon2	pval<0.001	-1.03115	-0.0916748	4.05476	-1.09317	0.0787577	5.68451
LOC118568678	pval<0.001	-0.597677	-0.527856	2.77431	-0.250655	-0.283359	5.46202
LOC118568677	pval<0.001	-0.597677	-0.527856	2.77431	-0.250655	-0.283359	5.46202
Hspa12a	pval<0.001	-0.481716	-1.75464	4.00152	-2.04491	-0.904848	7.32867
Mef2c	pval<0.001	-1.50617	-0.569285	4.48069	-0.667244	-0.0158791	6.31345
Lrp8os2	pval<0.001	-1.10742	0.243556	2.45971	-0.10577	-0.31584	4.78058
Lrp8	pval<0.001	-1.10742	0.243556	2.45971	-0.10577	-0.31584	4.78058
Cdon	pval<0.001	-2.84497	-1.03294	4.23968	0.0672949	0.675999	6.36804
Slc13a4	pval<0.001	-1.2053	-0.76364	3.65883	-1.31773	0.266521	6.63399
Amfr	pval<0.001	-0.76617	-0.232472	3.3698	-0.401058	0.306049	4.864
Mapk10	pval<0.001	-1.67609	-0.211278	3.82464	0.0172543	-0.627314	5.88887
BC051142	pval<0.001	-0.495522	-0.814761	3.77019	-1.91563	-0.678844	6.78238
Enox1	pval<0.001	-2.0543	-0.785014	3.6671	-2.01517	-1.82323	7.93439
Mpc2	pval<0.001	-0.325597	-0.339602	4.13276	-1.4302	-0.0938817	5.47099
[truncated: 126 more rows]

## Sheet: Table S4 GMT file for GSEA
Table S4. GMT file for 6h infected sample for Gene set enrichment analysis
[truncated: 1 more rows]

[truncated: 4 more sheets: Table S5. GCT file for GSEA, S6. TFTG of sleepy macrophage, TableS7Differential correlation, Table S8. IL12 &IL10 expression]
